# Supplementary material for: Discovery of a Dysprosium Metallocene Single-Molecule Magnet with Two High-Temperature Orbach Processes
Source: Inorg Chem. 2022 Apr 14;61(16):6017–25. doi: 10.1021/acs.inorgchem.1c03980 (PMC9044448; doi:10.1021/acs.inorgchem.1c03980)
Supplement: Supplementary file 2 — ic1c03980_si_002.xyz [file ic1c03980_si_002.xyz]

89

      Dy       -0.189059       0.205499      -0.044191
      P        -2.034759      -0.320034      -2.141416
      C         2.337379       0.150146      -0.818582
      C         2.169979       1.156236       0.188354
      C         1.859294       0.503024       1.424639
      C         1.843219      -0.912881       1.185878
      C         2.136121      -1.128910      -0.201016
      C         2.769700       0.369847      -2.255558
      H         2.876322      -0.626724      -2.703294
      C         4.156421       1.025994      -2.342773
      H         4.156506       2.057965      -1.966356
      H         4.495205       1.056454      -3.388404
      H         4.895078       0.458640      -1.760543
      C         1.727831       1.101804      -3.114750
      H         0.753428       0.586248      -3.089987
      H         2.047254       1.131671      -4.167245
      H         1.578891       2.143857      -2.798051
      C         2.126692       2.649477      -0.076224
      H         2.453809       2.796469      -1.114203
      C         3.080143       3.484786       0.785599
      H         2.815046       3.485846       1.850159
      H         3.081430       4.530173       0.444526
      H         4.104455       3.098379       0.698690
      C         0.670459       3.147623      -0.020999
      H         0.041445       2.666832      -0.800248
      H         0.590674       4.222791      -0.242992
      H         0.205317       2.998027       0.968059
      C         1.433115       1.197908       2.705793
      H         1.466085       2.278944       2.512801
      C         2.375669       0.959432       3.892901
      H         2.391602      -0.087445       4.220249
      H         2.069921       1.573938       4.752135
      H         3.402575       1.239151       3.622192
      C        -0.035458       0.875426       3.043903
      H        -0.742431       1.221445       2.257677
      H        -0.368678       1.410057       3.946383
      H        -0.207468      -0.196572       3.214779
      C         1.644217      -1.974080       2.251547
      H         1.424693      -1.443691       3.188513
      C         2.929245      -2.774700       2.517313
      H         3.215455      -3.396380       1.659173
      H         2.788533      -3.442048       3.379958
      H         3.767906      -2.101181       2.739443
      C         0.438098      -2.889651       1.997501
      H        -0.490632      -2.307013       1.882289
      H         0.282688      -3.571206       2.846956
      H         0.559374      -3.508492       1.098910
      C         2.334813      -2.483739      -0.851193
      H         2.095254      -3.236453      -0.087686
      C         3.804527      -2.727828      -1.234220
      H         4.138836      -2.070579      -2.047484
      H         3.937888      -3.765756      -1.571966
      H         4.467998      -2.560765      -0.374876
      C         1.379392      -2.754408      -2.023208
      H         0.330970      -2.633164      -1.714357
      H         1.498388      -3.786636      -2.384172
      H         1.551245      -2.085507      -2.876664
      C        -2.314850      -1.328461      -0.684557
      C        -2.717170      -0.559445       0.433835
      C        -2.782738       0.850842       0.144593
      C        -2.427600       1.150066      -1.192713
      C        -2.256786      -2.839917      -0.701846
      H        -3.055245      -3.226773      -0.047391
      H        -1.317955      -3.206734      -0.250109
      C        -2.411664      -3.455916      -2.092201
      H        -1.617552      -3.127281      -2.777425
      H        -3.375047      -3.174924      -2.539647
      H        -2.367813      -4.551865      -2.033792
      C        -3.138788      -1.169826       1.748192
      H        -2.621019      -2.129012       1.896923
      H        -2.839266      -0.526979       2.591766
      C        -4.654100      -1.413353       1.821026
      H        -4.992202      -2.044147       0.987664
      H        -5.211345      -0.469629       1.772284
      H        -4.919223      -1.915623       2.761269
      C        -3.266231       1.889923       1.127975
      H        -2.613968       2.780308       1.093127
      H        -3.197577       1.496867       2.153842
      C        -4.710876       2.344451       0.866218
      H        -4.803737       2.848764      -0.103585
      H        -5.037089       3.048311       1.643733
      H        -5.401434       1.491652       0.864505
      C        -2.540651       2.524333      -1.806485
      H        -3.611709       2.709410      -2.002594
      H        -2.250831       3.298173      -1.073958
      C        -1.776205       2.727115      -3.112352
      H        -0.691446       2.611551      -2.981685
      H        -1.958756       3.733266      -3.512807
      H        -2.092722       2.002644      -3.876354
