# Supplementary material for: Discovery of a Dysprosium Metallocene Single-Molecule Magnet with Two High-Temperature Orbach Processes
Source: Inorg Chem. 2022 Apr 14;61(16):6017–25. doi: 10.1021/acs.inorgchem.1c03980 (PMC9044448; doi:10.1021/acs.inorgchem.1c03980)
Supplement: Supplementary file 3 — ic1c03980_si_003.txt [file ic1c03980_si_003.txt]

N_states =     16
N_modes  =    261
Normal mode =      0 frequency =          31.997000000000 cm^-1
I =      0 J =      0 Re(V_IJ) =          -0.863871077098 Im(V_IJ) =          -0.000000000000 |V_IJ| =           0.863871077098
I =      1 J =      0 Re(V_IJ) =           0.000000000000 Im(V_IJ) =          -0.000000000000 |V_IJ| =           0.000000000000
I =      1 J =      1 Re(V_IJ) =          -0.863871077098 Im(V_IJ) =          -0.000000000000 |V_IJ| =           0.863871077098
I =      2 J =      0 Re(V_IJ) =           0.146032075237 Im(V_IJ) =           0.115774518885 |V_IJ| =           0.186357468917
I =      2 J =      1 Re(V_IJ) =           0.000004178230 Im(V_IJ) =          -0.000176360954 |V_IJ| =           0.000176410441
I =      2 J =      2 Re(V_IJ) =          -0.296833709203 Im(V_IJ) =          -0.000000000000 |V_IJ| =           0.296833709203
I =      3 J =      0 Re(V_IJ) =          -0.000054099914 Im(V_IJ) =          -0.000167910223 |V_IJ| =           0.000176410441
I =      3 J =      1 Re(V_IJ) =           0.107132584484 Im(V_IJ) =          -0.152485132269 |V_IJ| =           0.186357468917
I =      3 J =      2 Re(V_IJ) =           0.000000000000 Im(V_IJ) =           0.000000000000 |V_IJ| =           0.000000000000
I =      3 J =      3 Re(V_IJ) =          -0.296833709203 Im(V_IJ) =          -0.000000000000 |V_IJ| =           0.296833709203
I =      4 J =      0 Re(V_IJ) =           0.161720855721 Im(V_IJ) =           0.004270615961 |V_IJ| =           0.161777233675
I =      4 J =      1 Re(V_IJ) =           0.000021827480 Im(V_IJ) =          -0.000033286502 |V_IJ| =           0.000039804901
I =      4 J =      2 Re(V_IJ) =          -0.071541482674 Im(V_IJ) =          -0.009430412575 |V_IJ| =           0.072160352165
I =      4 J =      3 Re(V_IJ) =          -0.000025061018 Im(V_IJ) =          -0.000133385345 |V_IJ| =           0.000135719213
I =      4 J =      4 Re(V_IJ) =          -0.261808359497 Im(V_IJ) =          -0.000000000000 |V_IJ| =           0.261808359497
I =      5 J =      0 Re(V_IJ) =           0.000029890367 Im(V_IJ) =          -0.000026286804 |V_IJ| =           0.000039804901
I =      5 J =      1 Re(V_IJ) =           0.026945147414 Im(V_IJ) =           0.159517498622 |V_IJ| =           0.161777233675
I =      5 J =      2 Re(V_IJ) =           0.000128272934 Im(V_IJ) =           0.000044336884 |V_IJ| =           0.000135719213
I =      5 J =      3 Re(V_IJ) =           0.001155146395 Im(V_IJ) =          -0.072151105753 |V_IJ| =           0.072160352165
I =      5 J =      4 Re(V_IJ) =           0.000000000000 Im(V_IJ) =           0.000000000000 |V_IJ| =           0.000000000000
I =      5 J =      5 Re(V_IJ) =          -0.261808359497 Im(V_IJ) =          -0.000000000000 |V_IJ| =           0.261808359497
I =      6 J =      0 Re(V_IJ) =           0.031164395561 Im(V_IJ) =          -0.013165199801 |V_IJ| =           0.033831080924
I =      6 J =      1 Re(V_IJ) =           0.000252443836 Im(V_IJ) =           0.000203876746 |V_IJ| =           0.000324489782
I =      6 J =      2 Re(V_IJ) =           0.053980185393 Im(V_IJ) =          -0.112692876703 |V_IJ| =           0.124954171097
I =      6 J =      3 Re(V_IJ) =          -0.000186529749 Im(V_IJ) =           0.001939658376 |V_IJ| =           0.001948606672
I =      6 J =      4 Re(V_IJ) =          -0.030006050400 Im(V_IJ) =          -0.110679745576 |V_IJ| =           0.114675058934
I =      6 J =      5 Re(V_IJ) =           0.004017758075 Im(V_IJ) =           0.002322622302 |V_IJ| =           0.004640792423
I =      6 J =      6 Re(V_IJ) =          -0.189172431347 Im(V_IJ) =           0.000000000000 |V_IJ| =           0.189172431347
I =      7 J =      0 Re(V_IJ) =          -0.000323120861 Im(V_IJ) =          -0.000029774607 |V_IJ| =           0.000324489782
I =      7 J =      1 Re(V_IJ) =           0.013169460608 Im(V_IJ) =           0.031162595267 |V_IJ| =           0.033831080924
I =      7 J =      2 Re(V_IJ) =          -0.001600058930 Im(V_IJ) =           0.001112150791 |V_IJ| =           0.001948606672
I =      7 J =      3 Re(V_IJ) =          -0.071843121409 Im(V_IJ) =           0.102235565147 |V_IJ| =           0.124954171097
I =      7 J =      4 Re(V_IJ) =          -0.001755941493 Im(V_IJ) =           0.004295768125 |V_IJ| =           0.004640792423
I =      7 J =      5 Re(V_IJ) =           0.044007675908 Im(V_IJ) =           0.105894728871 |V_IJ| =           0.114675058934
I =      7 J =      6 Re(V_IJ) =          -0.000000000000 Im(V_IJ) =           0.000000000000 |V_IJ| =           0.000000000000
I =      7 J =      7 Re(V_IJ) =          -0.189172431347 Im(V_IJ) =           0.000000000000 |V_IJ| =           0.189172431347
I =      8 J =      0 Re(V_IJ) =           0.069530384793 Im(V_IJ) =           0.003358675658 |V_IJ| =           0.069611458192
I =      8 J =      1 Re(V_IJ) =           0.001845269879 Im(V_IJ) =           0.000360042823 |V_IJ| =           0.001880066956
I =      8 J =      2 Re(V_IJ) =           0.122823447609 Im(V_IJ) =          -0.002809698484 |V_IJ| =           0.122855580614
I =      8 J =      3 Re(V_IJ) =           0.000063079104 Im(V_IJ) =          -0.002073101167 |V_IJ| =           0.002074060612
I =      8 J =      4 Re(V_IJ) =          -0.023517833671 Im(V_IJ) =          -0.047572865416 |V_IJ| =           0.053068503130
I =      8 J =      5 Re(V_IJ) =          -0.000796778330 Im(V_IJ) =           0.002301514331 |V_IJ| =           0.002435533601
I =      8 J =      6 Re(V_IJ) =          -0.053696263299 Im(V_IJ) =           0.179485595650 |V_IJ| =           0.187345583717
I =      8 J =      7 Re(V_IJ) =           0.000626410217 Im(V_IJ) =          -0.005628696265 |V_IJ| =           0.005663445188
I =      8 J =      8 Re(V_IJ) =           0.035741319264 Im(V_IJ) =           0.000000000000 |V_IJ| =           0.035741319264
I =      9 J =      0 Re(V_IJ) =           0.001810367778 Im(V_IJ) =          -0.000507168875 |V_IJ| =           0.001880066956
I =      9 J =      1 Re(V_IJ) =          -0.069035591191 Im(V_IJ) =           0.008935449652 |V_IJ| =           0.069611458192
I =      9 J =      2 Re(V_IJ) =          -0.000365478637 Im(V_IJ) =           0.002041605444 |V_IJ| =           0.002074060612
I =      9 J =      3 Re(V_IJ) =          -0.119608325358 Im(V_IJ) =          -0.028059618548 |V_IJ| =           0.122855580614
I =      9 J =      4 Re(V_IJ) =          -0.002345470383 Im(V_IJ) =           0.000656195551 |V_IJ| =           0.002435533601
I =      9 J =      5 Re(V_IJ) =          -0.046064222369 Im(V_IJ) =          -0.026350587128 |V_IJ| =           0.053068503130
I =      9 J =      6 Re(V_IJ) =           0.004647664777 Im(V_IJ) =           0.003236328711 |V_IJ| =           0.005663445188
I =      9 J =      7 Re(V_IJ) =           0.170415357485 Im(V_IJ) =           0.077826561477 |V_IJ| =           0.187345583717
I =      9 J =      8 Re(V_IJ) =          -0.000000000000 Im(V_IJ) =          -0.000000000000 |V_IJ| =           0.000000000000
I =      9 J =      9 Re(V_IJ) =           0.035741319264 Im(V_IJ) =           0.000000000000 |V_IJ| =           0.035741319264
I =     10 J =      0 Re(V_IJ) =          -0.162831799473 Im(V_IJ) =           0.015518442465 |V_IJ| =           0.163569608963
I =     10 J =      1 Re(V_IJ) =          -0.006749349309 Im(V_IJ) =          -0.000509388426 |V_IJ| =           0.006768544353
I =     10 J =      2 Re(V_IJ) =          -0.082207625914 Im(V_IJ) =           0.007588072584 |V_IJ| =           0.082557086940
I =     10 J =      3 Re(V_IJ) =          -0.004823885361 Im(V_IJ) =          -0.001516198812 |V_IJ| =           0.005056553057
I =     10 J =      4 Re(V_IJ) =           0.155887703213 Im(V_IJ) =          -0.018535860372 |V_IJ| =           0.156985840548
I =     10 J =      5 Re(V_IJ) =           0.001197544163 Im(V_IJ) =          -0.005654346557 |V_IJ| =           0.005779770498
I =     10 J =      6 Re(V_IJ) =           0.021394905605 Im(V_IJ) =          -0.000009493742 |V_IJ| =           0.021394907711
I =     10 J =      7 Re(V_IJ) =          -0.004932745222 Im(V_IJ) =          -0.022068363996 |V_IJ| =           0.022612931365
I =     10 J =      8 Re(V_IJ) =          -0.213807439422 Im(V_IJ) =           0.112488145090 |V_IJ| =           0.241593054407
I =     10 J =      9 Re(V_IJ) =          -0.012955721328 Im(V_IJ) =           0.007087735297 |V_IJ| =           0.014767759030
I =     10 J =     10 Re(V_IJ) =           0.326886528873 Im(V_IJ) =           0.000000000000 |V_IJ| =           0.326886528873
I =     11 J =      0 Re(V_IJ) =          -0.005585715799 Im(V_IJ) =          -0.003822691679 |V_IJ| =           0.006768544353
I =     11 J =      1 Re(V_IJ) =           0.117370939419 Im(V_IJ) =           0.113925763356 |V_IJ| =           0.163569608963
I =     11 J =      2 Re(V_IJ) =          -0.003997858688 Im(V_IJ) =          -0.003096103152 |V_IJ| =           0.005056553057
I =     11 J =      3 Re(V_IJ) =           0.040680879578 Im(V_IJ) =           0.071838281165 |V_IJ| =           0.082557086940
I =     11 J =      4 Re(V_IJ) =           0.004744928261 Im(V_IJ) =           0.003300212540 |V_IJ| =           0.005779770498
I =     11 J =      5 Re(V_IJ) =          -0.126289496962 Im(V_IJ) =           0.093249756513 |V_IJ| =           0.156985840548
I =     11 J =      6 Re(V_IJ) =          -0.002799991449 Im(V_IJ) =           0.022438910686 |V_IJ| =           0.022612931365
I =     11 J =      7 Re(V_IJ) =          -0.021297782326 Im(V_IJ) =           0.002036306454 |V_IJ| =           0.021394907711
I =     11 J =      8 Re(V_IJ) =           0.004564981499 Im(V_IJ) =           0.014044488267 |V_IJ| =           0.014767759030
I =     11 J =      9 Re(V_IJ) =          -0.078408949669 Im(V_IJ) =          -0.228515296096 |V_IJ| =           0.241593054407
I =     11 J =     10 Re(V_IJ) =          -0.000000000000 Im(V_IJ) =           0.000000000000 |V_IJ| =           0.000000000000
I =     11 J =     11 Re(V_IJ) =           0.326886528873 Im(V_IJ) =           0.000000000000 |V_IJ| =           0.326886528873
I =     12 J =      0 Re(V_IJ) =          -0.001850942841 Im(V_IJ) =          -0.001820964168 |V_IJ| =           0.002596516879
I =     12 J =      1 Re(V_IJ) =          -0.000908726174 Im(V_IJ) =          -0.001375254681 |V_IJ| =           0.001648365462
I =     12 J =      2 Re(V_IJ) =           0.024468660086 Im(V_IJ) =          -0.011597482551 |V_IJ| =           0.027077978653
I =     12 J =      3 Re(V_IJ) =           0.176892412838 Im(V_IJ) =           0.159098848259 |V_IJ| =           0.237914625941
I =     12 J =      4 Re(V_IJ) =          -0.077813032713 Im(V_IJ) =          -0.029152397779 |V_IJ| =           0.083094707149
I =     12 J =      5 Re(V_IJ) =          -0.032070469873 Im(V_IJ) =           0.032274625499 |V_IJ| =           0.045499082287
I =     12 J =      6 Re(V_IJ) =           0.004026827324 Im(V_IJ) =          -0.011381548586 |V_IJ| =           0.012072902986
I =     12 J =      7 Re(V_IJ) =           0.000915273639 Im(V_IJ) =           0.124745395955 |V_IJ| =           0.124748753652
I =     12 J =      8 Re(V_IJ) =          -0.099666371283 Im(V_IJ) =           0.076199683894 |V_IJ| =           0.125458269517
I =     12 J =      9 Re(V_IJ) =          -0.063593322681 Im(V_IJ) =          -0.054271081532 |V_IJ| =           0.083602996240
I =     12 J =     10 Re(V_IJ) =          -0.118280781080 Im(V_IJ) =           0.040208095325 |V_IJ| =           0.124928115741
I =     12 J =     11 Re(V_IJ) =           0.204379949241 Im(V_IJ) =           0.020801340693 |V_IJ| =           0.205435779324
I =     12 J =     12 Re(V_IJ) =           0.593926235118 Im(V_IJ) =           0.000000000000 |V_IJ| =           0.593926235118
I =     13 J =      0 Re(V_IJ) =           0.001291918461 Im(V_IJ) =          -0.001023745763 |V_IJ| =           0.001648365462
I =     13 J =      1 Re(V_IJ) =          -0.002326096390 Im(V_IJ) =           0.001153765785 |V_IJ| =           0.002596516879
I =     13 J =      2 Re(V_IJ) =          -0.235977421142 Im(V_IJ) =           0.030298943015 |V_IJ| =           0.237914625941
I =     13 J =      3 Re(V_IJ) =           0.013534236110 Im(V_IJ) =           0.023452961025 |V_IJ| =           0.027077978653
I =     13 J =      4 Re(V_IJ) =           0.043124415234 Im(V_IJ) =          -0.014506939709 |V_IJ| =           0.045499082287
I =     13 J =      5 Re(V_IJ) =          -0.008234343586 Im(V_IJ) =           0.082685705789 |V_IJ| =           0.083094707149
I =     13 J =      6 Re(V_IJ) =           0.053939014998 Im(V_IJ) =           0.112484817637 |V_IJ| =           0.124748753652
I =     13 J =      7 Re(V_IJ) =           0.008614412792 Im(V_IJ) =           0.008458538808 |V_IJ| =           0.012072902986
I =     13 J =      8 Re(V_IJ) =          -0.079637393016 Im(V_IJ) =           0.025443007170 |V_IJ| =           0.083602996240
I =     13 J =      9 Re(V_IJ) =           0.062426584752 Im(V_IJ) =           0.108824165085 |V_IJ| =           0.125458269517
I =     13 J =     10 Re(V_IJ) =           0.184069177568 Im(V_IJ) =          -0.091227174108 |V_IJ| =           0.205435779324
I =     13 J =     11 Re(V_IJ) =           0.124868010895 Im(V_IJ) =          -0.003874784869 |V_IJ| =           0.124928115741
I =     13 J =     12 Re(V_IJ) =           0.000000000000 Im(V_IJ) =          -0.000000000000 |V_IJ| =           0.000000000000
I =     13 J =     13 Re(V_IJ) =           0.593926235118 Im(V_IJ) =           0.000000000000 |V_IJ| =           0.593926235118
I =     14 J =      0 Re(V_IJ) =          -0.005204726059 Im(V_IJ) =           0.002714298199 |V_IJ| =           0.005869973429
I =     14 J =      1 Re(V_IJ) =          -0.006369747938 Im(V_IJ) =           0.005404886555 |V_IJ| =           0.008353830706
I =     14 J =      2 Re(V_IJ) =           0.026357964750 Im(V_IJ) =          -0.039176959325 |V_IJ| =           0.047218390990
I =     14 J =      3 Re(V_IJ) =          -0.044093375113 Im(V_IJ) =          -0.000580167896 |V_IJ| =           0.044097191789
I =     14 J =      4 Re(V_IJ) =          -0.151695324830 Im(V_IJ) =           0.026877631335 |V_IJ| =           0.154058036601
I =     14 J =      5 Re(V_IJ) =           0.160173649453 Im(V_IJ) =           0.139947777575 |V_IJ| =           0.212699267576
I =     14 J =      6 Re(V_IJ) =           0.163449096733 Im(V_IJ) =           0.068477978090 |V_IJ| =           0.177214109783
I =     14 J =      7 Re(V_IJ) =           0.082653681757 Im(V_IJ) =           0.108893816814 |V_IJ| =           0.136709525814
I =     14 J =      8 Re(V_IJ) =           0.021058635625 Im(V_IJ) =          -0.015169195247 |V_IJ| =           0.025953239082
I =     14 J =      9 Re(V_IJ) =          -0.038268096042 Im(V_IJ) =          -0.042923786229 |V_IJ| =           0.057505639714
I =     14 J =     10 Re(V_IJ) =          -0.080249483068 Im(V_IJ) =           0.004500358926 |V_IJ| =           0.080375573175
I =     14 J =     11 Re(V_IJ) =          -0.016611593004 Im(V_IJ) =          -0.033883731313 |V_IJ| =           0.037736617095
I =     14 J =     12 Re(V_IJ) =           0.086121791364 Im(V_IJ) =          -0.092849042994 |V_IJ| =           0.126640861229
I =     14 J =     13 Re(V_IJ) =          -0.000755688234 Im(V_IJ) =          -0.043246412270 |V_IJ| =           0.043253014218
I =     14 J =     14 Re(V_IJ) =           0.655131493889 Im(V_IJ) =           0.000000000000 |V_IJ| =           0.655131493889
I =     15 J =      0 Re(V_IJ) =          -0.008312599226 Im(V_IJ) =          -0.000828964159 |V_IJ| =           0.008353830706
I =     15 J =      1 Re(V_IJ) =           0.005825238235 Im(V_IJ) =          -0.000723317059 |V_IJ| =           0.005869973429
I =     15 J =      2 Re(V_IJ) =          -0.041726487452 Im(V_IJ) =           0.014264030588 |V_IJ| =           0.044097191789
I =     15 J =      3 Re(V_IJ) =          -0.037234622493 Im(V_IJ) =          -0.029037206056 |V_IJ| =           0.047218390990
I =     15 J =      4 Re(V_IJ) =          -0.196777344381 Im(V_IJ) =          -0.080744381636 |V_IJ| =           0.212699267576
I =     15 J =      5 Re(V_IJ) =          -0.043749640867 Im(V_IJ) =          -0.147715427649 |V_IJ| =           0.154058036601
I =     15 J =      6 Re(V_IJ) =          -0.090783654274 Im(V_IJ) =          -0.102214590764 |V_IJ| =           0.136709525814
I =     15 J =      7 Re(V_IJ) =           0.035456779919 Im(V_IJ) =           0.173630807934 |V_IJ| =           0.177214109783
I =     15 J =      8 Re(V_IJ) =           0.011668352780 Im(V_IJ) =          -0.056309396572 |V_IJ| =           0.057505639714
I =     15 J =      9 Re(V_IJ) =           0.025822415212 Im(V_IJ) =           0.002602593220 |V_IJ| =           0.025953239082
I =     15 J =     10 Re(V_IJ) =          -0.027691415715 Im(V_IJ) =          -0.025636648874 |V_IJ| =           0.037736617095
I =     15 J =     11 Re(V_IJ) =          -0.027340627008 Im(V_IJ) =           0.075582556704 |V_IJ| =           0.080375573175
I =     15 J =     12 Re(V_IJ) =           0.033976571258 Im(V_IJ) =           0.026765945612 |V_IJ| =           0.043253014218
I =     15 J =     13 Re(V_IJ) =          -0.126032518020 Im(V_IJ) =           0.012398069784 |V_IJ| =           0.126640861229
I =     15 J =     14 Re(V_IJ) =           0.000000000000 Im(V_IJ) =           0.000000000000 |V_IJ| =           0.000000000000
I =     15 J =     15 Re(V_IJ) =           0.655131493889 Im(V_IJ) =           0.000000000000 |V_IJ| =           0.655131493889
Normal mode =      1 frequency =          50.096000000000 cm^-1
I =      0 J =      0 Re(V_IJ) =           6.250984328791 Im(V_IJ) =           0.000000000000 |V_IJ| =           6.250984328791
I =      1 J =      0 Re(V_IJ) =          -0.000000000000 Im(V_IJ) =          -0.000000000000 |V_IJ| =           0.000000000000
I =      1 J =      1 Re(V_IJ) =           6.250984328791 Im(V_IJ) =           0.000000000000 |V_IJ| =           6.250984328791
I =      2 J =      0 Re(V_IJ) =           0.072788586810 Im(V_IJ) =          -0.371326446610 |V_IJ| =           0.378393324891
I =      2 J =      1 Re(V_IJ) =           0.000327283031 Im(V_IJ) =           0.000166746941 |V_IJ| =           0.000367312843
I =      2 J =      2 Re(V_IJ) =           0.376021018965 Im(V_IJ) =           0.000000000000 |V_IJ| =           0.376021018965
I =      3 J =      0 Re(V_IJ) =          -0.000266439922 Im(V_IJ) =           0.000252840844 |V_IJ| =           0.000367312843
I =      3 J =      1 Re(V_IJ) =           0.175262584257 Im(V_IJ) =           0.335357324181 |V_IJ| =           0.378393324891
I =      3 J =      2 Re(V_IJ) =          -0.000000000000 Im(V_IJ) =          -0.000000000000 |V_IJ| =           0.000000000000
I =      3 J =      3 Re(V_IJ) =           0.376021018965 Im(V_IJ) =           0.000000000000 |V_IJ| =           0.376021018965
I =      4 J =      0 Re(V_IJ) =           1.386117191822 Im(V_IJ) =           0.156543655121 |V_IJ| =           1.394928953540
I =      4 J =      1 Re(V_IJ) =          -0.000124927851 Im(V_IJ) =          -0.000182276450 |V_IJ| =           0.000220978896
I =      4 J =      2 Re(V_IJ) =          -0.614302333653 Im(V_IJ) =           0.132170107155 |V_IJ| =           0.628360003785
I =      4 J =      3 Re(V_IJ) =           0.000650281464 Im(V_IJ) =          -0.000435888698 |V_IJ| =           0.000782856908
I =      4 J =      4 Re(V_IJ) =           0.324277828926 Im(V_IJ) =           0.000000000000 |V_IJ| =           0.324277828926
I =      5 J =      0 Re(V_IJ) =           0.000198017750 Im(V_IJ) =           0.000098084877 |V_IJ| =           0.000220978896
I =      5 J =      1 Re(V_IJ) =           0.349698941853 Im(V_IJ) =           1.350384180702 |V_IJ| =           1.394928953540
I =      5 J =      2 Re(V_IJ) =           0.000526475947 Im(V_IJ) =          -0.000579385896 |V_IJ| =           0.000782856908
I =      5 J =      3 Re(V_IJ) =           0.220763702539 Im(V_IJ) =          -0.588302372933 |V_IJ| =           0.628360003785
I =      5 J =      4 Re(V_IJ) =           0.000000000000 Im(V_IJ) =          -0.000000000000 |V_IJ| =           0.000000000000
I =      5 J =      5 Re(V_IJ) =           0.324277828926 Im(V_IJ) =           0.000000000000 |V_IJ| =           0.324277828926
I =      6 J =      0 Re(V_IJ) =           0.417706211496 Im(V_IJ) =           0.184074528621 |V_IJ| =           0.456466769009
I =      6 J =      1 Re(V_IJ) =           0.004289507277 Im(V_IJ) =           0.000210884756 |V_IJ| =           0.004294688005
I =      6 J =      2 Re(V_IJ) =           0.112449447914 Im(V_IJ) =          -0.502912393706 |V_IJ| =           0.515330723011
I =      6 J =      3 Re(V_IJ) =          -0.002673624878 Im(V_IJ) =           0.004594501112 |V_IJ| =           0.005315798195
I =      6 J =      4 Re(V_IJ) =           0.213391907487 Im(V_IJ) =          -0.412795255942 |V_IJ| =           0.464689175159
I =      6 J =      5 Re(V_IJ) =           0.003676325414 Im(V_IJ) =           0.000649965302 |V_IJ| =           0.003733339449
I =      6 J =      6 Re(V_IJ) =           1.578911630049 Im(V_IJ) =          -0.000000000000 |V_IJ| =           1.578911630049
I =      7 J =      0 Re(V_IJ) =          -0.003222733367 Im(V_IJ) =          -0.002838720611 |V_IJ| =           0.004294688005
I =      7 J =      1 Re(V_IJ) =           0.427817433929 Im(V_IJ) =           0.159167064546 |V_IJ| =           0.456466769009
I =      7 J =      2 Re(V_IJ) =          -0.002697584956 Im(V_IJ) =           0.004580474414 |V_IJ| =           0.005315798195
I =      7 J =      3 Re(V_IJ) =          -0.383490062200 Im(V_IJ) =           0.344239925448 |V_IJ| =           0.515330723011
I =      7 J =      4 Re(V_IJ) =          -0.002509614577 Im(V_IJ) =           0.002763993147 |V_IJ| =           0.003733339449
I =      7 J =      5 Re(V_IJ) =           0.421397392701 Im(V_IJ) =           0.195857772209 |V_IJ| =           0.464689175159
I =      7 J =      6 Re(V_IJ) =          -0.000000000000 Im(V_IJ) =           0.000000000000 |V_IJ| =           0.000000000000
I =      7 J =      7 Re(V_IJ) =           1.578911630049 Im(V_IJ) =          -0.000000000000 |V_IJ| =           1.578911630049
I =      8 J =      0 Re(V_IJ) =           0.049836506522 Im(V_IJ) =          -0.014360453483 |V_IJ| =           0.051864245937
I =      8 J =      1 Re(V_IJ) =           0.000223330723 Im(V_IJ) =           0.000744146636 |V_IJ| =           0.000776936824
I =      8 J =      2 Re(V_IJ) =          -0.185207143091 Im(V_IJ) =           0.028745902212 |V_IJ| =           0.187424685530
I =      8 J =      3 Re(V_IJ) =           0.000178666774 Im(V_IJ) =           0.000503020863 |V_IJ| =           0.000533808772
I =      8 J =      4 Re(V_IJ) =          -0.260145280406 Im(V_IJ) =           0.321168753810 |V_IJ| =           0.413309732939
I =      8 J =      5 Re(V_IJ) =          -0.000727554370 Im(V_IJ) =           0.001758717540 |V_IJ| =           0.001903266337
I =      8 J =      6 Re(V_IJ) =          -0.325526438054 Im(V_IJ) =           0.132834566110 |V_IJ| =           0.351585670678
I =      8 J =      7 Re(V_IJ) =           0.003408349932 Im(V_IJ) =           0.002621655424 |V_IJ| =           0.004299991444
I =      8 J =      8 Re(V_IJ) =           1.258948480788 Im(V_IJ) =          -0.000000000000 |V_IJ| =           1.258948480788
I =      9 J =      0 Re(V_IJ) =           0.000162806905 Im(V_IJ) =          -0.000759687264 |V_IJ| =           0.000776936824
I =      9 J =      1 Re(V_IJ) =          -0.050829362658 Im(V_IJ) =          -0.010309020241 |V_IJ| =           0.051864245937
I =      9 J =      2 Re(V_IJ) =           0.000278489589 Im(V_IJ) =          -0.000455406800 |V_IJ| =           0.000533808772
I =      9 J =      3 Re(V_IJ) =           0.175308423111 Im(V_IJ) =           0.066294566387 |V_IJ| =           0.187424685530
I =      9 J =      4 Re(V_IJ) =          -0.001799481671 Im(V_IJ) =           0.000619910045 |V_IJ| =           0.001903266337
I =      9 J =      5 Re(V_IJ) =           0.336307100013 Im(V_IJ) =          -0.240255009984 |V_IJ| =           0.413309732939
I =      9 J =      6 Re(V_IJ) =           0.000272551134 Im(V_IJ) =          -0.004291345045 |V_IJ| =           0.004299991444
I =      9 J =      7 Re(V_IJ) =           0.314370461323 Im(V_IJ) =          -0.157428386491 |V_IJ| =           0.351585670678
I =      9 J =      8 Re(V_IJ) =          -0.000000000000 Im(V_IJ) =          -0.000000000000 |V_IJ| =           0.000000000000
I =      9 J =      9 Re(V_IJ) =           1.258948480788 Im(V_IJ) =          -0.000000000000 |V_IJ| =           1.258948480788
I =     10 J =      0 Re(V_IJ) =           0.008841376709 Im(V_IJ) =           0.013165478060 |V_IJ| =           0.015858743792
I =     10 J =      1 Re(V_IJ) =          -0.000462030965 Im(V_IJ) =          -0.000168653164 |V_IJ| =           0.000491850081
I =     10 J =      2 Re(V_IJ) =          -0.098644038298 Im(V_IJ) =           0.033271655647 |V_IJ| =           0.104104031436
I =     10 J =      3 Re(V_IJ) =          -0.000469701551 Im(V_IJ) =          -0.000895611337 |V_IJ| =           0.001011305698
I =     10 J =      4 Re(V_IJ) =           0.051976682440 Im(V_IJ) =           0.007182167422 |V_IJ| =           0.052470554088
I =     10 J =      5 Re(V_IJ) =           0.007168101756 Im(V_IJ) =          -0.007017072460 |V_IJ| =           0.010031001380
I =     10 J =      6 Re(V_IJ) =           0.505317659478 Im(V_IJ) =           0.252586003989 |V_IJ| =           0.564929753502
I =     10 J =      7 Re(V_IJ) =           0.013710201243 Im(V_IJ) =          -0.000820994004 |V_IJ| =           0.013734760620
I =     10 J =      8 Re(V_IJ) =           0.002410690434 Im(V_IJ) =          -0.052949659652 |V_IJ| =           0.053004508163
I =     10 J =      9 Re(V_IJ) =           0.000904593701 Im(V_IJ) =          -0.025975142392 |V_IJ| =           0.025990889020
I =     10 J =     10 Re(V_IJ) =          -1.114267828984 Im(V_IJ) =          -0.000000000000 |V_IJ| =           1.114267828984
I =     11 J =      0 Re(V_IJ) =          -0.000466025049 Im(V_IJ) =          -0.000157280503 |V_IJ| =           0.000491850081
I =     11 J =      1 Re(V_IJ) =          -0.015131912515 Im(V_IJ) =           0.004746048704 |V_IJ| =           0.015858743792
I =     11 J =      2 Re(V_IJ) =          -0.001003504646 Im(V_IJ) =           0.000125370011 |V_IJ| =           0.001011305698
I =     11 J =      3 Re(V_IJ) =           0.028969275890 Im(V_IJ) =           0.099992151771 |V_IJ| =           0.104104031436
I =     11 J =      4 Re(V_IJ) =           0.010028918557 Im(V_IJ) =           0.000204404664 |V_IJ| =           0.010031001380
I =     11 J =      5 Re(V_IJ) =          -0.032956891940 Im(V_IJ) =           0.040828939736 |V_IJ| =           0.052470554088
I =     11 J =      6 Re(V_IJ) =           0.013725883875 Im(V_IJ) =          -0.000493721725 |V_IJ| =           0.013734760620
I =     11 J =      7 Re(V_IJ) =          -0.478850315094 Im(V_IJ) =           0.299746563160 |V_IJ| =           0.564929753502
I =     11 J =      8 Re(V_IJ) =           0.017159978439 Im(V_IJ) =          -0.019520795374 |V_IJ| =           0.025990889020
I =     11 J =      9 Re(V_IJ) =          -0.034567827643 Im(V_IJ) =           0.040181378494 |V_IJ| =           0.053004508163
I =     11 J =     10 Re(V_IJ) =           0.000000000000 Im(V_IJ) =           0.000000000000 |V_IJ| =           0.000000000000
I =     11 J =     11 Re(V_IJ) =          -1.114267828984 Im(V_IJ) =          -0.000000000000 |V_IJ| =           1.114267828984
I =     12 J =      0 Re(V_IJ) =          -0.000339654706 Im(V_IJ) =           0.001243104908 |V_IJ| =           0.001288671848
I =     12 J =      1 Re(V_IJ) =          -0.010687777595 Im(V_IJ) =          -0.012590309626 |V_IJ| =           0.016514977638
I =     12 J =      2 Re(V_IJ) =          -0.003203369301 Im(V_IJ) =           0.003958247060 |V_IJ| =           0.005092081566
I =     12 J =      3 Re(V_IJ) =          -0.030058760732 Im(V_IJ) =          -0.014719172205 |V_IJ| =           0.033469136934
I =     12 J =      4 Re(V_IJ) =           0.021447797890 Im(V_IJ) =           0.035035727264 |V_IJ| =           0.041079316197
I =     12 J =      5 Re(V_IJ) =          -0.090548486081 Im(V_IJ) =           0.119515442929 |V_IJ| =           0.149943220688
I =     12 J =      6 Re(V_IJ) =          -0.013679936285 Im(V_IJ) =          -0.067214387699 |V_IJ| =           0.068592379828
I =     12 J =      7 Re(V_IJ) =          -0.036484148759 Im(V_IJ) =           0.107564460593 |V_IJ| =           0.113583477203
I =     12 J =      8 Re(V_IJ) =          -0.016047907511 Im(V_IJ) =           0.068896688737 |V_IJ| =           0.070740999812
I =     12 J =      9 Re(V_IJ) =           0.355465650268 Im(V_IJ) =           0.780861783028 |V_IJ| =           0.857963258371
I =     12 J =     10 Re(V_IJ) =           0.766096711557 Im(V_IJ) =           0.215558569915 |V_IJ| =           0.795845254130
I =     12 J =     11 Re(V_IJ) =          -0.211463004253 Im(V_IJ) =           0.041361583417 |V_IJ| =           0.215470143525
I =     12 J =     12 Re(V_IJ) =          -4.827755246361 Im(V_IJ) =           0.000000000000 |V_IJ| =           4.827755246361
I =     13 J =      0 Re(V_IJ) =           0.014078011283 Im(V_IJ) =          -0.008634470726 |V_IJ| =           0.016514977638
I =     13 J =      1 Re(V_IJ) =           0.000064488042 Im(V_IJ) =          -0.001287057273 |V_IJ| =           0.001288671848
I =     13 J =      2 Re(V_IJ) =           0.033096146686 Im(V_IJ) =           0.004982790548 |V_IJ| =           0.033469136934
I =     13 J =      3 Re(V_IJ) =          -0.000384542298 Im(V_IJ) =          -0.005077540930 |V_IJ| =           0.005092081566
I =     13 J =      4 Re(V_IJ) =           0.147226532181 Im(V_IJ) =          -0.028413335812 |V_IJ| =           0.149943220688
I =     13 J =      5 Re(V_IJ) =          -0.021951376001 Im(V_IJ) =          -0.034722432387 |V_IJ| =           0.041079316197
I =     13 J =      6 Re(V_IJ) =           0.080000006076 Im(V_IJ) =           0.080630052222 |V_IJ| =           0.113583477203
I =     13 J =      7 Re(V_IJ) =           0.017214777072 Im(V_IJ) =           0.066397033224 |V_IJ| =           0.068592379828
I =     13 J =      8 Re(V_IJ) =           0.629878088482 Im(V_IJ) =          -0.582541454632 |V_IJ| =           0.857963258371
I =     13 J =      9 Re(V_IJ) =          -0.011855620954 Im(V_IJ) =           0.069740471078 |V_IJ| =           0.070740999812
I =     13 J =     10 Re(V_IJ) =          -0.212524379309 Im(V_IJ) =           0.035507336562 |V_IJ| =           0.215470143525
I =     13 J =     11 Re(V_IJ) =          -0.641662547371 Im(V_IJ) =           0.470785347928 |V_IJ| =           0.795845254130
I =     13 J =     12 Re(V_IJ) =          -0.000000000000 Im(V_IJ) =           0.000000000000 |V_IJ| =           0.000000000000
I =     13 J =     13 Re(V_IJ) =          -4.827755246361 Im(V_IJ) =          -0.000000000000 |V_IJ| =           4.827755246361
I =     14 J =      0 Re(V_IJ) =           0.000119714881 Im(V_IJ) =          -0.001214649419 |V_IJ| =           0.001220534663
I =     14 J =      1 Re(V_IJ) =           0.007064551314 Im(V_IJ) =          -0.004686323954 |V_IJ| =           0.008477589131
I =     14 J =      2 Re(V_IJ) =           0.005449940553 Im(V_IJ) =           0.007031034590 |V_IJ| =           0.008895914761
I =     14 J =      3 Re(V_IJ) =           0.002054976036 Im(V_IJ) =          -0.008863058190 |V_IJ| =           0.009098171629
I =     14 J =      4 Re(V_IJ) =           0.052869160294 Im(V_IJ) =           0.007630401897 |V_IJ| =           0.053416955578
I =     14 J =      5 Re(V_IJ) =          -0.051824624490 Im(V_IJ) =          -0.055682147465 |V_IJ| =           0.076067688605
I =     14 J =      6 Re(V_IJ) =          -0.140301331979 Im(V_IJ) =          -0.109140089353 |V_IJ| =           0.177752701411
I =     14 J =      7 Re(V_IJ) =           0.063260630387 Im(V_IJ) =          -0.037935249949 |V_IJ| =           0.073763070338
I =     14 J =      8 Re(V_IJ) =          -0.079327844542 Im(V_IJ) =           0.151261468293 |V_IJ| =           0.170800874441
I =     14 J =      9 Re(V_IJ) =           0.017238510581 Im(V_IJ) =           0.068111363518 |V_IJ| =           0.070258978695
I =     14 J =     10 Re(V_IJ) =           1.074139358747 Im(V_IJ) =          -0.120320797945 |V_IJ| =           1.080857278473
I =     14 J =     11 Re(V_IJ) =          -0.063903183364 Im(V_IJ) =           1.465379413540 |V_IJ| =           1.466772116749
I =     14 J =     12 Re(V_IJ) =          -0.795286411979 Im(V_IJ) =           0.763743400964 |V_IJ| =           1.102626164933
I =     14 J =     13 Re(V_IJ) =          -1.512909693439 Im(V_IJ) =           1.402109374727 |V_IJ| =           2.062718216141
I =     14 J =     14 Re(V_IJ) =          -3.847120212174 Im(V_IJ) =          -0.000000000000 |V_IJ| =           3.847120212174
I =     15 J =      0 Re(V_IJ) =           0.008476133210 Im(V_IJ) =          -0.000157109154 |V_IJ| =           0.008477589131
I =     15 J =      1 Re(V_IJ) =          -0.000788605977 Im(V_IJ) =          -0.000931560774 |V_IJ| =           0.001220534663
I =     15 J =      2 Re(V_IJ) =           0.004709404874 Im(V_IJ) =           0.007784486670 |V_IJ| =           0.009098171629
I =     15 J =      3 Re(V_IJ) =          -0.002993107352 Im(V_IJ) =           0.008377267324 |V_IJ| =           0.008895914761
I =     15 J =      4 Re(V_IJ) =           0.072972967015 Im(V_IJ) =           0.021476483298 |V_IJ| =           0.076067688605
I =     15 J =      5 Re(V_IJ) =           0.030453647910 Im(V_IJ) =           0.043885606664 |V_IJ| =           0.053416955578
I =     15 J =      6 Re(V_IJ) =           0.049490596188 Im(V_IJ) =          -0.054696173857 |V_IJ| =           0.073763070338
I =     15 J =      7 Re(V_IJ) =          -0.079837986618 Im(V_IJ) =          -0.158814101237 |V_IJ| =           0.177752701411
I =     15 J =      8 Re(V_IJ) =           0.019139777104 Im(V_IJ) =           0.067601723497 |V_IJ| =           0.070258978695
I =     15 J =      9 Re(V_IJ) =          -0.144348335745 Im(V_IJ) =          -0.091304417623 |V_IJ| =           0.170800874441
I =     15 J =     10 Re(V_IJ) =           1.422081505367 Im(V_IJ) =           0.359311333753 |V_IJ| =           1.466772116749
I =     15 J =     11 Re(V_IJ) =           0.423510574275 Im(V_IJ) =          -0.994430113133 |V_IJ| =           1.080857278473
I =     15 J =     12 Re(V_IJ) =          -2.031707322827 Im(V_IJ) =           0.356331016849 |V_IJ| =           2.062718216141
I =     15 J =     13 Re(V_IJ) =           1.089261074236 Im(V_IJ) =          -0.171157155118 |V_IJ| =           1.102626164933
I =     15 J =     14 Re(V_IJ) =          -0.000000000000 Im(V_IJ) =          -0.000000000000 |V_IJ| =           0.000000000000
I =     15 J =     15 Re(V_IJ) =          -3.847120212174 Im(V_IJ) =          -0.000000000000 |V_IJ| =           3.847120212174
Normal mode =      2 frequency =          56.247000000000 cm^-1
I =      0 J =      0 Re(V_IJ) =          -3.784416334053 Im(V_IJ) =          -0.000000000000 |V_IJ| =           3.784416334053
I =      1 J =      0 Re(V_IJ) =           0.000000000000 Im(V_IJ) =          -0.000000000000 |V_IJ| =           0.000000000000
I =      1 J =      1 Re(V_IJ) =          -3.784416334053 Im(V_IJ) =          -0.000000000000 |V_IJ| =           3.784416334053
I =      2 J =      0 Re(V_IJ) =           0.060756461821 Im(V_IJ) =          -0.034236675198 |V_IJ| =           0.069738781045
I =      2 J =      1 Re(V_IJ) =           0.000089310837 Im(V_IJ) =          -0.000016562120 |V_IJ| =           0.000090833525
I =      2 J =      2 Re(V_IJ) =          -1.298856335787 Im(V_IJ) =          -0.000000000000 |V_IJ| =           1.298856335787
I =      3 J =      0 Re(V_IJ) =          -0.000090336633 Im(V_IJ) =           0.000009487996 |V_IJ| =           0.000090833525
I =      3 J =      1 Re(V_IJ) =           0.067978655526 Im(V_IJ) =           0.015569199544 |V_IJ| =           0.069738781045
I =      3 J =      2 Re(V_IJ) =           0.000000000000 Im(V_IJ) =           0.000000000000 |V_IJ| =           0.000000000000
I =      3 J =      3 Re(V_IJ) =          -1.298856335787 Im(V_IJ) =          -0.000000000000 |V_IJ| =           1.298856335787
I =      4 J =      0 Re(V_IJ) =           2.273333797932 Im(V_IJ) =           0.338941442931 |V_IJ| =           2.298462063763
I =      4 J =      1 Re(V_IJ) =          -0.000096540221 Im(V_IJ) =          -0.000254444639 |V_IJ| =           0.000272143508
I =      4 J =      2 Re(V_IJ) =           0.363462051422 Im(V_IJ) =           0.019005099517 |V_IJ| =           0.363958591919
I =      4 J =      3 Re(V_IJ) =           0.000250105837 Im(V_IJ) =           0.000327348378 |V_IJ| =           0.000411958602
I =      4 J =      4 Re(V_IJ) =          -0.079578885859 Im(V_IJ) =          -0.000000000000 |V_IJ| =           0.079578885859
I =      5 J =      0 Re(V_IJ) =           0.000265482789 Im(V_IJ) =           0.000059841269 |V_IJ| =           0.000272143508
I =      5 J =      1 Re(V_IJ) =           0.654915273280 Im(V_IJ) =           2.203182662283 |V_IJ| =           2.298462063763
I =      5 J =      2 Re(V_IJ) =          -0.000287163788 Im(V_IJ) =          -0.000295375776 |V_IJ| =           0.000411958602
I =      5 J =      3 Re(V_IJ) =          -0.034462127799 Im(V_IJ) =           0.362323361624 |V_IJ| =           0.363958591919
I =      5 J =      4 Re(V_IJ) =          -0.000000000000 Im(V_IJ) =           0.000000000000 |V_IJ| =           0.000000000000
I =      5 J =      5 Re(V_IJ) =          -0.079578885859 Im(V_IJ) =          -0.000000000000 |V_IJ| =           0.079578885859
I =      6 J =      0 Re(V_IJ) =           0.321739249009 Im(V_IJ) =          -0.055189441876 |V_IJ| =           0.326438384458
I =      6 J =      1 Re(V_IJ) =           0.001917650067 Im(V_IJ) =           0.001357497338 |V_IJ| =           0.002349506502
I =      6 J =      2 Re(V_IJ) =           0.214527327544 Im(V_IJ) =          -0.858028277574 |V_IJ| =           0.884440218093
I =      6 J =      3 Re(V_IJ) =          -0.004414762355 Im(V_IJ) =           0.007933082069 |V_IJ| =           0.009078761907
I =      6 J =      4 Re(V_IJ) =          -0.191745538903 Im(V_IJ) =           0.529409531086 |V_IJ| =           0.563063764856
I =      6 J =      5 Re(V_IJ) =          -0.009218695316 Im(V_IJ) =          -0.000753105368 |V_IJ| =           0.009249405982
I =      6 J =      6 Re(V_IJ) =          -0.043324376903 Im(V_IJ) =           0.000000000000 |V_IJ| =           0.043324376903
I =      7 J =      0 Re(V_IJ) =          -0.002321249847 Im(V_IJ) =          -0.000363290445 |V_IJ| =           0.002349506502
I =      7 J =      1 Re(V_IJ) =           0.192230326016 Im(V_IJ) =           0.263836162433 |V_IJ| =           0.326438384458
I =      7 J =      2 Re(V_IJ) =          -0.004756485840 Im(V_IJ) =           0.007733030469 |V_IJ| =           0.009078761907
I =      7 J =      3 Re(V_IJ) =          -0.643179665228 Im(V_IJ) =           0.607086828729 |V_IJ| =           0.884440218093
I =      7 J =      4 Re(V_IJ) =           0.006829647296 Im(V_IJ) =          -0.006237581971 |V_IJ| =           0.009249405982
I =      7 J =      5 Re(V_IJ) =          -0.475648311214 Im(V_IJ) =          -0.301329532792 |V_IJ| =           0.563063764856
I =      7 J =      6 Re(V_IJ) =           0.000000000000 Im(V_IJ) =           0.000000000000 |V_IJ| =           0.000000000000
I =      7 J =      7 Re(V_IJ) =          -0.043324376903 Im(V_IJ) =           0.000000000000 |V_IJ| =           0.043324376903
I =      8 J =      0 Re(V_IJ) =          -0.178508685897 Im(V_IJ) =          -0.047318121193 |V_IJ| =           0.184673646019
I =      8 J =      1 Re(V_IJ) =           0.000256836464 Im(V_IJ) =           0.000767158701 |V_IJ| =           0.000809010162
I =      8 J =      2 Re(V_IJ) =          -0.075418100115 Im(V_IJ) =           0.077687581708 |V_IJ| =           0.108273958904
I =      8 J =      3 Re(V_IJ) =           0.000698696825 Im(V_IJ) =           0.000731334857 |V_IJ| =           0.001011448430
I =      8 J =      4 Re(V_IJ) =          -0.428270945257 Im(V_IJ) =           0.692620491243 |V_IJ| =           0.814333560306
I =      8 J =      5 Re(V_IJ) =          -0.002581307029 Im(V_IJ) =          -0.000301179213 |V_IJ| =           0.002598817981
I =      8 J =      6 Re(V_IJ) =           0.177764429633 Im(V_IJ) =          -0.355011407536 |V_IJ| =           0.397030593183
I =      8 J =      7 Re(V_IJ) =           0.007280828314 Im(V_IJ) =           0.023313717142 |V_IJ| =           0.024424165654
I =      8 J =      8 Re(V_IJ) =           0.058003219899 Im(V_IJ) =           0.000000000000 |V_IJ| =           0.058003219899
I =      9 J =      0 Re(V_IJ) =           0.000194354971 Im(V_IJ) =          -0.000785317507 |V_IJ| =           0.000809010162
I =      9 J =      1 Re(V_IJ) =           0.174128732202 Im(V_IJ) =          -0.061510488176 |V_IJ| =           0.184673646019
I =      9 J =      2 Re(V_IJ) =           0.000834407027 Im(V_IJ) =          -0.000571657974 |V_IJ| =           0.001011448430
I =      9 J =      3 Re(V_IJ) =           0.057790343548 Im(V_IJ) =           0.091561598770 |V_IJ| =           0.108273958904
I =      9 J =      4 Re(V_IJ) =           0.000144589398 Im(V_IJ) =           0.002594792632 |V_IJ| =           0.002598817981
I =      9 J =      5 Re(V_IJ) =           0.717242677685 Im(V_IJ) =          -0.385619098006 |V_IJ| =           0.814333560306
I =      9 J =      6 Re(V_IJ) =          -0.012745397097 Im(V_IJ) =          -0.020834939902 |V_IJ| =           0.024424165654
I =      9 J =      7 Re(V_IJ) =          -0.384205575771 Im(V_IJ) =          -0.100096790508 |V_IJ| =           0.397030593183
I =      9 J =      8 Re(V_IJ) =          -0.000000000000 Im(V_IJ) =          -0.000000000000 |V_IJ| =           0.000000000000
I =      9 J =      9 Re(V_IJ) =           0.058003219899 Im(V_IJ) =           0.000000000000 |V_IJ| =           0.058003219899
I =     10 J =      0 Re(V_IJ) =          -0.035451216031 Im(V_IJ) =           0.003898059965 |V_IJ| =           0.035664878937
I =     10 J =      1 Re(V_IJ) =           0.001403892719 Im(V_IJ) =          -0.000238880016 |V_IJ| =           0.001424071076
I =     10 J =      2 Re(V_IJ) =           0.144078738541 Im(V_IJ) =           0.058225292891 |V_IJ| =           0.155399059302
I =     10 J =      3 Re(V_IJ) =           0.006607126313 Im(V_IJ) =           0.002510708981 |V_IJ| =           0.007068081614
I =     10 J =      4 Re(V_IJ) =          -0.114859020486 Im(V_IJ) =           0.040266035578 |V_IJ| =           0.121712563887
I =     10 J =      5 Re(V_IJ) =           0.026111688122 Im(V_IJ) =           0.012391118559 |V_IJ| =           0.028902596349
I =     10 J =      6 Re(V_IJ) =           0.996499640019 Im(V_IJ) =           0.127682745017 |V_IJ| =           1.004646413387
I =     10 J =      7 Re(V_IJ) =           0.002820537443 Im(V_IJ) =          -0.011504483954 |V_IJ| =           0.011845192380
I =     10 J =      8 Re(V_IJ) =           0.187977876757 Im(V_IJ) =          -0.235981297988 |V_IJ| =           0.301699942244
I =     10 J =      9 Re(V_IJ) =           0.205400121389 Im(V_IJ) =          -0.000077130518 |V_IJ| =           0.205400135871
I =     10 J =     10 Re(V_IJ) =           0.395079683616 Im(V_IJ) =           0.000000000000 |V_IJ| =           0.395079683616
I =     11 J =      0 Re(V_IJ) =           0.000946234426 Im(V_IJ) =           0.001064245667 |V_IJ| =           0.001424071076
I =     11 J =      1 Re(V_IJ) =           0.025228832710 Im(V_IJ) =           0.025208918852 |V_IJ| =           0.035664878937
I =     11 J =      2 Re(V_IJ) =           0.005832154966 Im(V_IJ) =           0.003992962078 |V_IJ| =           0.007068081614
I =     11 J =      3 Re(V_IJ) =          -0.130033199229 Im(V_IJ) =          -0.085089568868 |V_IJ| =           0.155399059302
I =     11 J =      4 Re(V_IJ) =           0.010541785123 Im(V_IJ) =          -0.026911537343 |V_IJ| =           0.028902596349
I =     11 J =      5 Re(V_IJ) =           0.111273363741 Im(V_IJ) =          -0.049317205212 |V_IJ| =           0.121712563887
I =     11 J =      6 Re(V_IJ) =           0.003907659547 Im(V_IJ) =           0.011182074020 |V_IJ| =           0.011845192380
I =     11 J =      7 Re(V_IJ) =          -0.979724817398 Im(V_IJ) =           0.222381874501 |V_IJ| =           1.004646413387
I =     11 J =      8 Re(V_IJ) =          -0.149402204874 Im(V_IJ) =          -0.140954591960 |V_IJ| =           0.205400135871
I =     11 J =      9 Re(V_IJ) =          -0.025098080102 Im(V_IJ) =           0.300654189269 |V_IJ| =           0.301699942244
I =     11 J =     10 Re(V_IJ) =           0.000000000000 Im(V_IJ) =           0.000000000000 |V_IJ| =           0.000000000000
I =     11 J =     11 Re(V_IJ) =           0.395079683616 Im(V_IJ) =           0.000000000000 |V_IJ| =           0.395079683616
I =     12 J =      0 Re(V_IJ) =          -0.009089860617 Im(V_IJ) =          -0.000370810370 |V_IJ| =           0.009097420864
I =     12 J =      1 Re(V_IJ) =          -0.063277575303 Im(V_IJ) =           0.020036826132 |V_IJ| =           0.066374136059
I =     12 J =      2 Re(V_IJ) =           0.008794352046 Im(V_IJ) =          -0.028939432002 |V_IJ| =           0.030246179139
I =     12 J =      3 Re(V_IJ) =           0.021925898130 Im(V_IJ) =           0.010615944951 |V_IJ| =           0.024360691616
I =     12 J =      4 Re(V_IJ) =           0.028731760646 Im(V_IJ) =           0.001001477483 |V_IJ| =           0.028749209153
I =     12 J =      5 Re(V_IJ) =          -0.022317872260 Im(V_IJ) =          -0.043886800057 |V_IJ| =           0.049235542461
I =     12 J =      6 Re(V_IJ) =          -0.144502534614 Im(V_IJ) =           0.052539098848 |V_IJ| =           0.153757404432
I =     12 J =      7 Re(V_IJ) =          -0.013707400054 Im(V_IJ) =          -0.233677539434 |V_IJ| =           0.234079228579
I =     12 J =      8 Re(V_IJ) =           0.053311359860 Im(V_IJ) =           0.044838776859 |V_IJ| =           0.069660727820
I =     12 J =      9 Re(V_IJ) =           0.223176361375 Im(V_IJ) =           0.852016066530 |V_IJ| =           0.880760504281
I =     12 J =     10 Re(V_IJ) =           1.041907895586 Im(V_IJ) =           0.268207984050 |V_IJ| =           1.075875264885
I =     12 J =     11 Re(V_IJ) =          -0.061598150644 Im(V_IJ) =          -0.233214848318 |V_IJ| =           0.241212556967
I =     12 J =     12 Re(V_IJ) =          -0.001525221805 Im(V_IJ) =           0.000000000000 |V_IJ| =           0.001525221805
I =     13 J =      0 Re(V_IJ) =           0.053887306110 Im(V_IJ) =           0.038751570005 |V_IJ| =           0.066374136059
I =     13 J =      1 Re(V_IJ) =          -0.008753080838 Im(V_IJ) =          -0.002479242268 |V_IJ| =           0.009097420864
I =     13 J =      2 Re(V_IJ) =          -0.024072827908 Im(V_IJ) =          -0.003733932583 |V_IJ| =           0.024360691616
I =     13 J =      3 Re(V_IJ) =          -0.009220235760 Im(V_IJ) =           0.028806572254 |V_IJ| =           0.030246179139
I =     13 J =      4 Re(V_IJ) =          -0.029506852405 Im(V_IJ) =          -0.039414265216 |V_IJ| =           0.049235542461
I =     13 J =      5 Re(V_IJ) =           0.011798283197 Im(V_IJ) =          -0.026216741608 |V_IJ| =           0.028749209153
I =     13 J =      6 Re(V_IJ) =          -0.090264961716 Im(V_IJ) =          -0.215975280851 |V_IJ| =           0.234079228579
I =     13 J =      7 Re(V_IJ) =          -0.152898589381 Im(V_IJ) =           0.016228394337 |V_IJ| =           0.153757404432
I =     13 J =      8 Re(V_IJ) =           0.535416866310 Im(V_IJ) =          -0.699333858163 |V_IJ| =           0.880760504281
I =     13 J =      9 Re(V_IJ) =          -0.066506974902 Im(V_IJ) =           0.020722917019 |V_IJ| =           0.069660727820
I =     13 J =     10 Re(V_IJ) =           0.024194991898 Im(V_IJ) =           0.239996041646 |V_IJ| =           0.241212556967
I =     13 J =     11 Re(V_IJ) =          -0.881435943458 Im(V_IJ) =           0.616910255363 |V_IJ| =           1.075875264885
I =     13 J =     12 Re(V_IJ) =          -0.000000000000 Im(V_IJ) =           0.000000000000 |V_IJ| =           0.000000000000
I =     13 J =     13 Re(V_IJ) =          -0.001525221805 Im(V_IJ) =           0.000000000000 |V_IJ| =           0.001525221805
I =     14 J =      0 Re(V_IJ) =          -0.013858308470 Im(V_IJ) =           0.004313454817 |V_IJ| =           0.014514083027
I =     14 J =      1 Re(V_IJ) =           0.006564588462 Im(V_IJ) =          -0.013964050657 |V_IJ| =           0.015430117707
I =     14 J =      2 Re(V_IJ) =          -0.011201109497 Im(V_IJ) =          -0.058377438772 |V_IJ| =           0.059442326768
I =     14 J =      3 Re(V_IJ) =           0.011492013259 Im(V_IJ) =           0.062932386678 |V_IJ| =           0.063973054185
I =     14 J =      4 Re(V_IJ) =          -0.099921281836 Im(V_IJ) =          -0.052014664352 |V_IJ| =           0.112648958590
I =     14 J =      5 Re(V_IJ) =          -0.073192127760 Im(V_IJ) =          -0.009434131165 |V_IJ| =           0.073797631377
I =     14 J =      6 Re(V_IJ) =           0.064662769110 Im(V_IJ) =          -0.083944295583 |V_IJ| =           0.105961872718
I =     14 J =      7 Re(V_IJ) =           0.120743183740 Im(V_IJ) =          -0.063835559343 |V_IJ| =           0.136579262907
I =     14 J =      8 Re(V_IJ) =           0.072969631054 Im(V_IJ) =          -0.159405081885 |V_IJ| =           0.175312712565
I =     14 J =      9 Re(V_IJ) =          -0.194939139769 Im(V_IJ) =          -0.040293274990 |V_IJ| =           0.199059830763
I =     14 J =     10 Re(V_IJ) =           1.059237315995 Im(V_IJ) =          -0.275065986770 |V_IJ| =           1.094369676423
I =     14 J =     11 Re(V_IJ) =           0.122317734564 Im(V_IJ) =           1.746018406762 |V_IJ| =           1.750297661811
I =     14 J =     12 Re(V_IJ) =          -1.056025092797 Im(V_IJ) =           0.786877435870 |V_IJ| =           1.316952958803
I =     14 J =     13 Re(V_IJ) =          -2.045327854235 Im(V_IJ) =           1.420813957233 |V_IJ| =           2.490397223813
I =     14 J =     14 Re(V_IJ) =           4.754618250893 Im(V_IJ) =           0.000000000000 |V_IJ| =           4.754618250893
I =     15 J =      0 Re(V_IJ) =           0.013335727278 Im(V_IJ) =           0.007761888328 |V_IJ| =           0.015430117707
I =     15 J =      1 Re(V_IJ) =           0.013855100512 Im(V_IJ) =          -0.004323747901 |V_IJ| =           0.014514083027
I =     15 J =      2 Re(V_IJ) =          -0.008649231612 Im(V_IJ) =          -0.063385664422 |V_IJ| =           0.063973054185
I =     15 J =      3 Re(V_IJ) =          -0.007509163676 Im(V_IJ) =          -0.058966114612 |V_IJ| =           0.059442326768
I =     15 J =      4 Re(V_IJ) =           0.041149721825 Im(V_IJ) =           0.061260026042 |V_IJ| =           0.073797631377
I =     15 J =      5 Re(V_IJ) =          -0.091186883943 Im(V_IJ) =          -0.066141817846 |V_IJ| =           0.112648958590
I =     15 J =      6 Re(V_IJ) =           0.086053737329 Im(V_IJ) =          -0.106059649952 |V_IJ| =           0.136579262907
I =     15 J =      7 Re(V_IJ) =          -0.094897072594 Im(V_IJ) =           0.047143017330 |V_IJ| =           0.105961872718
I =     15 J =      8 Re(V_IJ) =           0.148649990218 Im(V_IJ) =          -0.132393340585 |V_IJ| =           0.199059830763
I =     15 J =      9 Re(V_IJ) =           0.142915748320 Im(V_IJ) =           0.101536378058 |V_IJ| =           0.175312712565
I =     15 J =     10 Re(V_IJ) =           1.637475648404 Im(V_IJ) =           0.618235720276 |V_IJ| =           1.750297661811
I =     15 J =     11 Re(V_IJ) =           0.567470394404 Im(V_IJ) =          -0.935746942367 |V_IJ| =           1.094369676423
I =     15 J =     12 Re(V_IJ) =          -2.368715414905 Im(V_IJ) =           0.768937979013 |V_IJ| =           2.490397223813
I =     15 J =     13 Re(V_IJ) =           1.265428841102 Im(V_IJ) =          -0.364766971923 |V_IJ| =           1.316952958803
I =     15 J =     14 Re(V_IJ) =          -0.000000000000 Im(V_IJ) =           0.000000000000 |V_IJ| =           0.000000000000
I =     15 J =     15 Re(V_IJ) =           4.754618250893 Im(V_IJ) =           0.000000000000 |V_IJ| =           4.754618250893
Normal mode =      3 frequency =          61.613000000000 cm^-1
I =      0 J =      0 Re(V_IJ) =          -2.720009558575 Im(V_IJ) =           0.000000000000 |V_IJ| =           2.720009558575
I =      1 J =      0 Re(V_IJ) =          -0.000000000000 Im(V_IJ) =           0.000000000000 |V_IJ| =           0.000000000000
I =      1 J =      1 Re(V_IJ) =          -2.720009558575 Im(V_IJ) =           0.000000000000 |V_IJ| =           2.720009558575
I =      2 J =      0 Re(V_IJ) =          -0.466999711921 Im(V_IJ) =           0.054632294423 |V_IJ| =           0.470184451602
I =      2 J =      1 Re(V_IJ) =          -0.000300609199 Im(V_IJ) =           0.000317520041 |V_IJ| =           0.000437246918
I =      2 J =      2 Re(V_IJ) =           1.664141195274 Im(V_IJ) =          -0.000000000000 |V_IJ| =           1.664141195274
I =      3 J =      0 Re(V_IJ) =           0.000378416502 Im(V_IJ) =           0.000219056654 |V_IJ| =           0.000437246918
I =      3 J =      1 Re(V_IJ) =          -0.463282785950 Im(V_IJ) =           0.080265053234 |V_IJ| =           0.470184451602
I =      3 J =      2 Re(V_IJ) =           0.000000000000 Im(V_IJ) =          -0.000000000000 |V_IJ| =           0.000000000000
I =      3 J =      3 Re(V_IJ) =           1.664141195274 Im(V_IJ) =          -0.000000000000 |V_IJ| =           1.664141195274
I =      4 J =      0 Re(V_IJ) =          -0.303214057020 Im(V_IJ) =           0.002835575617 |V_IJ| =           0.303227315497
I =      4 J =      1 Re(V_IJ) =           0.000033964312 Im(V_IJ) =           0.000068697982 |V_IJ| =           0.000076635418
I =      4 J =      2 Re(V_IJ) =          -0.150027711853 Im(V_IJ) =          -0.135930506172 |V_IJ| =           0.202448553544
I =      4 J =      3 Re(V_IJ) =           0.000287147101 Im(V_IJ) =           0.000050317059 |V_IJ| =           0.000291522321
I =      4 J =      4 Re(V_IJ) =           0.870566832051 Im(V_IJ) =           0.000000000000 |V_IJ| =           0.870566832051
I =      5 J =      0 Re(V_IJ) =          -0.000072787796 Im(V_IJ) =          -0.000023977572 |V_IJ| =           0.000076635418
I =      5 J =      1 Re(V_IJ) =          -0.039784916661 Im(V_IJ) =          -0.300605996729 |V_IJ| =           0.303227315497
I =      5 J =      2 Re(V_IJ) =          -0.000007695069 Im(V_IJ) =          -0.000291420743 |V_IJ| =           0.000291522321
I =      5 J =      3 Re(V_IJ) =          -0.112477885964 Im(V_IJ) =          -0.168327484390 |V_IJ| =           0.202448553544
I =      5 J =      4 Re(V_IJ) =           0.000000000000 Im(V_IJ) =          -0.000000000000 |V_IJ| =           0.000000000000
I =      5 J =      5 Re(V_IJ) =           0.870566832051 Im(V_IJ) =          -0.000000000000 |V_IJ| =           0.870566832051
I =      6 J =      0 Re(V_IJ) =          -0.101038414989 Im(V_IJ) =           0.012655316749 |V_IJ| =           0.101827885893
I =      6 J =      1 Re(V_IJ) =          -0.000812782192 Im(V_IJ) =          -0.000244612612 |V_IJ| =           0.000848793391
I =      6 J =      2 Re(V_IJ) =          -0.009042029783 Im(V_IJ) =           0.128157157361 |V_IJ| =           0.128475738120
I =      6 J =      3 Re(V_IJ) =           0.000882127630 Im(V_IJ) =          -0.001129347413 |V_IJ| =           0.001433029914
I =      6 J =      4 Re(V_IJ) =           0.203380357458 Im(V_IJ) =          -0.317458544912 |V_IJ| =           0.377019227013
I =      6 J =      5 Re(V_IJ) =           0.001751617817 Im(V_IJ) =           0.001026920023 |V_IJ| =           0.002030450618
I =      6 J =      6 Re(V_IJ) =          -0.847148355291 Im(V_IJ) =           0.000000000000 |V_IJ| =           0.847148355291
I =      7 J =      0 Re(V_IJ) =           0.000753299014 Im(V_IJ) =           0.000391140405 |V_IJ| =           0.000848793391
I =      7 J =      1 Re(V_IJ) =          -0.063627189976 Im(V_IJ) =          -0.079501566282 |V_IJ| =           0.101827885893
I =      7 J =      2 Re(V_IJ) =           0.000552965547 Im(V_IJ) =          -0.001322045324 |V_IJ| =           0.001433029914
I =      7 J =      3 Re(V_IJ) =           0.107325913438 Im(V_IJ) =          -0.070619852664 |V_IJ| =           0.128475738120
I =      7 J =      4 Re(V_IJ) =          -0.000756766536 Im(V_IJ) =           0.001884153423 |V_IJ| =           0.002030450618
I =      7 J =      5 Re(V_IJ) =           0.355132181273 Im(V_IJ) =           0.126588432971 |V_IJ| =           0.377019227013
I =      7 J =      6 Re(V_IJ) =           0.000000000000 Im(V_IJ) =           0.000000000000 |V_IJ| =           0.000000000000
I =      7 J =      7 Re(V_IJ) =          -0.847148355291 Im(V_IJ) =           0.000000000000 |V_IJ| =           0.847148355291
I =      8 J =      0 Re(V_IJ) =           0.353221320564 Im(V_IJ) =          -0.006062229836 |V_IJ| =           0.353273338835
I =      8 J =      1 Re(V_IJ) =           0.000408974872 Im(V_IJ) =          -0.000216566221 |V_IJ| =           0.000462775727
I =      8 J =      2 Re(V_IJ) =           0.005103517356 Im(V_IJ) =          -0.012319456407 |V_IJ| =           0.013334725178
I =      8 J =      3 Re(V_IJ) =           0.004691231437 Im(V_IJ) =           0.003194847405 |V_IJ| =           0.005675799709
I =      8 J =      4 Re(V_IJ) =           0.110498563401 Im(V_IJ) =           0.087339808113 |V_IJ| =           0.140848054991
I =      8 J =      5 Re(V_IJ) =           0.001571235876 Im(V_IJ) =          -0.000378650154 |V_IJ| =           0.001616217224
I =      8 J =      6 Re(V_IJ) =          -0.047036945169 Im(V_IJ) =           0.079224522746 |V_IJ| =           0.092135765125
I =      8 J =      7 Re(V_IJ) =           0.001379322302 Im(V_IJ) =          -0.006710603032 |V_IJ| =           0.006850892137
I =      8 J =      8 Re(V_IJ) =          -1.489388856640 Im(V_IJ) =           0.000000000000 |V_IJ| =           1.489388856640
I =      9 J =      0 Re(V_IJ) =           0.000425055932 Im(V_IJ) =           0.000182999530 |V_IJ| =           0.000462775727
I =      9 J =      1 Re(V_IJ) =          -0.352566073739 Im(V_IJ) =           0.022343132720 |V_IJ| =           0.353273338835
I =      9 J =      2 Re(V_IJ) =           0.005248906856 Im(V_IJ) =          -0.002159555313 |V_IJ| =           0.005675799709
I =      9 J =      3 Re(V_IJ) =          -0.002455311903 Im(V_IJ) =          -0.013106728769 |V_IJ| =           0.013334725178
I =      9 J =      4 Re(V_IJ) =           0.000472938311 Im(V_IJ) =          -0.001545473219 |V_IJ| =           0.001616217224
I =      9 J =      5 Re(V_IJ) =           0.080500489059 Im(V_IJ) =           0.115576147435 |V_IJ| =           0.140848054991
I =      9 J =      6 Re(V_IJ) =           0.005957640103 Im(V_IJ) =           0.003382491312 |V_IJ| =           0.006850892137
I =      9 J =      7 Re(V_IJ) =           0.090592140634 Im(V_IJ) =           0.016794739373 |V_IJ| =           0.092135765125
I =      9 J =      8 Re(V_IJ) =          -0.000000000000 Im(V_IJ) =           0.000000000000 |V_IJ| =           0.000000000000
I =      9 J =      9 Re(V_IJ) =          -1.489388856640 Im(V_IJ) =           0.000000000000 |V_IJ| =           1.489388856640
I =     10 J =      0 Re(V_IJ) =           0.029615240990 Im(V_IJ) =           0.001362687508 |V_IJ| =           0.029646575117
I =     10 J =      1 Re(V_IJ) =          -0.002494419377 Im(V_IJ) =          -0.000693032448 |V_IJ| =           0.002588903630
I =     10 J =      2 Re(V_IJ) =          -0.457494597667 Im(V_IJ) =           0.049466040408 |V_IJ| =           0.460161054467
I =     10 J =      3 Re(V_IJ) =          -0.015854119318 Im(V_IJ) =          -0.007005072734 |V_IJ| =           0.017332747715
I =     10 J =      4 Re(V_IJ) =           0.169608588998 Im(V_IJ) =           0.006726816632 |V_IJ| =           0.169741932132
I =     10 J =      5 Re(V_IJ) =           0.000361458249 Im(V_IJ) =          -0.003634837176 |V_IJ| =           0.003652765167
I =     10 J =      6 Re(V_IJ) =           0.094221320420 Im(V_IJ) =          -0.274447259807 |V_IJ| =           0.290170563010
I =     10 J =      7 Re(V_IJ) =           0.006863340194 Im(V_IJ) =           0.006372381705 |V_IJ| =           0.009365505177
I =     10 J =      8 Re(V_IJ) =           0.160657469050 Im(V_IJ) =           0.050468442132 |V_IJ| =           0.168397998839
I =     10 J =      9 Re(V_IJ) =           0.000118566585 Im(V_IJ) =          -0.014952049050 |V_IJ| =           0.014952519146
I =     10 J =     10 Re(V_IJ) =          -0.519166365783 Im(V_IJ) =           0.000000000000 |V_IJ| =           0.519166365783
I =     11 J =      0 Re(V_IJ) =          -0.002379988070 Im(V_IJ) =          -0.001018861517 |V_IJ| =           0.002588903630
I =     11 J =      1 Re(V_IJ) =          -0.023963855016 Im(V_IJ) =          -0.017454313763 |V_IJ| =           0.029646575117
I =     11 J =      2 Re(V_IJ) =          -0.014799719415 Im(V_IJ) =          -0.009021776356 |V_IJ| =           0.017332747715
I =     11 J =      3 Re(V_IJ) =           0.220450203433 Im(V_IJ) =           0.403918189557 |V_IJ| =           0.460161054467
I =     11 J =      4 Re(V_IJ) =           0.002752647203 Im(V_IJ) =           0.002401171952 |V_IJ| =           0.003652765167
I =     11 J =      5 Re(V_IJ) =          -0.118987237272 Im(V_IJ) =           0.121055197700 |V_IJ| =           0.169741932132
I =     11 J =      6 Re(V_IJ) =           0.006222572560 Im(V_IJ) =          -0.006999448404 |V_IJ| =           0.009365505177
I =     11 J =      7 Re(V_IJ) =          -0.120031936914 Im(V_IJ) =          -0.264180411382 |V_IJ| =           0.290170563010
I =     11 J =      8 Re(V_IJ) =           0.010170395378 Im(V_IJ) =          -0.010960879831 |V_IJ| =           0.014952519146
I =     11 J =      9 Re(V_IJ) =           0.151518930089 Im(V_IJ) =           0.073484010761 |V_IJ| =           0.168397998839
I =     11 J =     10 Re(V_IJ) =          -0.000000000000 Im(V_IJ) =          -0.000000000000 |V_IJ| =           0.000000000000
I =     11 J =     11 Re(V_IJ) =          -0.519166365783 Im(V_IJ) =           0.000000000000 |V_IJ| =           0.519166365783
I =     12 J =      0 Re(V_IJ) =           0.003398769419 Im(V_IJ) =          -0.000883459738 |V_IJ| =           0.003511713922
I =     12 J =      1 Re(V_IJ) =          -0.002975340197 Im(V_IJ) =          -0.009856904496 |V_IJ| =           0.010296174801
I =     12 J =      2 Re(V_IJ) =          -0.021031138618 Im(V_IJ) =          -0.003340858081 |V_IJ| =           0.021294837973
I =     12 J =      3 Re(V_IJ) =          -0.049601635492 Im(V_IJ) =          -0.032563614263 |V_IJ| =           0.059335581377
I =     12 J =      4 Re(V_IJ) =          -0.021900689438 Im(V_IJ) =           0.030331990237 |V_IJ| =           0.037412161520
I =     12 J =      5 Re(V_IJ) =          -0.209002708964 Im(V_IJ) =           0.251452383018 |V_IJ| =           0.326971609286
I =     12 J =      6 Re(V_IJ) =          -0.036650233079 Im(V_IJ) =          -0.086128947823 |V_IJ| =           0.093602538629
I =     12 J =      7 Re(V_IJ) =          -0.005736556493 Im(V_IJ) =           0.384025039384 |V_IJ| =           0.384067883263
I =     12 J =      8 Re(V_IJ) =          -0.031217330944 Im(V_IJ) =           0.051857226063 |V_IJ| =           0.060528453195
I =     12 J =      9 Re(V_IJ) =          -0.408051467496 Im(V_IJ) =          -0.381164568635 |V_IJ| =           0.558383764546
I =     12 J =     10 Re(V_IJ) =          -0.330996256093 Im(V_IJ) =          -0.219365906473 |V_IJ| =           0.397089312964
I =     12 J =     11 Re(V_IJ) =          -0.211114608757 Im(V_IJ) =           0.116926837184 |V_IJ| =           0.241332267392
I =     12 J =     12 Re(V_IJ) =           1.410599889248 Im(V_IJ) =          -0.000000000000 |V_IJ| =           1.410599889248
I =     13 J =      0 Re(V_IJ) =           0.005897839133 Im(V_IJ) =          -0.008439591761 |V_IJ| =           0.010296174801
I =     13 J =      1 Re(V_IJ) =           0.002954445607 Im(V_IJ) =           0.001898258631 |V_IJ| =           0.003511713922
I =     13 J =      2 Re(V_IJ) =           0.059318696326 Im(V_IJ) =           0.001415444662 |V_IJ| =           0.059335581377
I =     13 J =      3 Re(V_IJ) =          -0.019200241411 Im(V_IJ) =          -0.009209823778 |V_IJ| =           0.021294837973
I =     13 J =      4 Re(V_IJ) =           0.317927571753 Im(V_IJ) =          -0.076370756175 |V_IJ| =           0.326971609286
I =     13 J =      5 Re(V_IJ) =          -0.036887686476 Im(V_IJ) =           0.006242468748 |V_IJ| =           0.037412161520
I =     13 J =      6 Re(V_IJ) =           0.173735573652 Im(V_IJ) =           0.342526041932 |V_IJ| =           0.384067883263
I =     13 J =      7 Re(V_IJ) =           0.004879308589 Im(V_IJ) =           0.093475277938 |V_IJ| =           0.093602538629
I =     13 J =      8 Re(V_IJ) =          -0.523739055832 Im(V_IJ) =           0.193622906456 |V_IJ| =           0.558383764546
I =     13 J =      9 Re(V_IJ) =           0.008724664782 Im(V_IJ) =           0.059896359411 |V_IJ| =           0.060528453195
I =     13 J =     10 Re(V_IJ) =          -0.238726154700 Im(V_IJ) =          -0.035370698983 |V_IJ| =           0.241332267392
I =     13 J =     11 Re(V_IJ) =           0.232918465196 Im(V_IJ) =          -0.321603655204 |V_IJ| =           0.397089312964
I =     13 J =     12 Re(V_IJ) =           0.000000000000 Im(V_IJ) =          -0.000000000000 |V_IJ| =           0.000000000000
I =     13 J =     13 Re(V_IJ) =           1.410599889248 Im(V_IJ) =          -0.000000000000 |V_IJ| =           1.410599889248
I =     14 J =      0 Re(V_IJ) =           0.002406193547 Im(V_IJ) =          -0.000606303265 |V_IJ| =           0.002481405053
I =     14 J =      1 Re(V_IJ) =           0.005244006560 Im(V_IJ) =           0.001110883191 |V_IJ| =           0.005360379303
I =     14 J =      2 Re(V_IJ) =          -0.029788115082 Im(V_IJ) =           0.024759288308 |V_IJ| =           0.038734405348
I =     14 J =      3 Re(V_IJ) =          -0.022455343157 Im(V_IJ) =           0.015820568484 |V_IJ| =           0.027468760865
I =     14 J =      4 Re(V_IJ) =           0.000040547106 Im(V_IJ) =           0.074387743263 |V_IJ| =           0.074387754314
I =     14 J =      5 Re(V_IJ) =          -0.037668241732 Im(V_IJ) =          -0.098252055145 |V_IJ| =           0.105225295321
I =     14 J =      6 Re(V_IJ) =          -0.182608262974 Im(V_IJ) =          -0.114284702347 |V_IJ| =           0.215422308262
I =     14 J =      7 Re(V_IJ) =           0.091676986865 Im(V_IJ) =           0.028488900293 |V_IJ| =           0.096001496658
I =     14 J =      8 Re(V_IJ) =          -0.121870000314 Im(V_IJ) =           0.124125518691 |V_IJ| =           0.173952411213
I =     14 J =      9 Re(V_IJ) =           0.386727112577 Im(V_IJ) =           0.239350796244 |V_IJ| =           0.454803983343
I =     14 J =     10 Re(V_IJ) =          -0.268357236517 Im(V_IJ) =           0.314058614886 |V_IJ| =           0.413096138901
I =     14 J =     11 Re(V_IJ) =          -0.062208431449 Im(V_IJ) =          -0.731493092939 |V_IJ| =           0.734133525975
I =     14 J =     12 Re(V_IJ) =           0.384875188665 Im(V_IJ) =          -0.080539114908 |V_IJ| =           0.393211723986
I =     14 J =     13 Re(V_IJ) =           0.614448896043 Im(V_IJ) =          -0.506928436079 |V_IJ| =           0.796570075483
I =     14 J =     14 Re(V_IJ) =           1.630405219715 Im(V_IJ) =          -0.000000000000 |V_IJ| =           1.630405219715
I =     15 J =      0 Re(V_IJ) =           0.003684332141 Im(V_IJ) =          -0.003893502657 |V_IJ| =           0.005360379303
I =     15 J =      1 Re(V_IJ) =          -0.002324600601 Im(V_IJ) =           0.000868103153 |V_IJ| =           0.002481405053
I =     15 J =      2 Re(V_IJ) =          -0.026261899075 Im(V_IJ) =          -0.008052669148 |V_IJ| =           0.027468760865
I =     15 J =      3 Re(V_IJ) =           0.036010919527 Im(V_IJ) =           0.014267719948 |V_IJ| =           0.038734405348
I =     15 J =      4 Re(V_IJ) =           0.104728556209 Im(V_IJ) =          -0.010212359653 |V_IJ| =           0.105225295321
I =     15 J =      5 Re(V_IJ) =           0.066563907894 Im(V_IJ) =          -0.033208194134 |V_IJ| =           0.074387754314
I =     15 J =      6 Re(V_IJ) =          -0.010156218372 Im(V_IJ) =          -0.095462760221 |V_IJ| =           0.096001496658
I =     15 J =      7 Re(V_IJ) =          -0.076674599008 Im(V_IJ) =          -0.201315118071 |V_IJ| =           0.215422308262
I =     15 J =      8 Re(V_IJ) =          -0.215162563713 Im(V_IJ) =           0.400689074522 |V_IJ| =           0.454803983343
I =     15 J =      9 Re(V_IJ) =          -0.167614283436 Im(V_IJ) =          -0.046528414489 |V_IJ| =           0.173952411213
I =     15 J =     10 Re(V_IJ) =          -0.682872937983 Im(V_IJ) =          -0.269511752122 |V_IJ| =           0.734133525975
I =     15 J =     11 Re(V_IJ) =          -0.377860447822 Im(V_IJ) =           0.166942810406 |V_IJ| =           0.413096138901
I =     15 J =     12 Re(V_IJ) =           0.775371817118 Im(V_IJ) =          -0.182544324407 |V_IJ| =           0.796570075483
I =     15 J =     13 Re(V_IJ) =          -0.296978057890 Im(V_IJ) =           0.257719795538 |V_IJ| =           0.393211723986
I =     15 J =     14 Re(V_IJ) =           0.000000000000 Im(V_IJ) =          -0.000000000000 |V_IJ| =           0.000000000000
I =     15 J =     15 Re(V_IJ) =           1.630405219715 Im(V_IJ) =          -0.000000000000 |V_IJ| =           1.630405219715
Normal mode =      4 frequency =          66.382000000000 cm^-1
I =      0 J =      0 Re(V_IJ) =          -0.236923102472 Im(V_IJ) =          -0.000000000000 |V_IJ| =           0.236923102472
I =      1 J =      0 Re(V_IJ) =          -0.000000000000 Im(V_IJ) =          -0.000000000000 |V_IJ| =           0.000000000000
I =      1 J =      1 Re(V_IJ) =          -0.236923102472 Im(V_IJ) =           0.000000000000 |V_IJ| =           0.236923102472
I =      2 J =      0 Re(V_IJ) =           0.431721612959 Im(V_IJ) =           0.055016593492 |V_IJ| =           0.435213024455
I =      2 J =      1 Re(V_IJ) =           0.000193603815 Im(V_IJ) =          -0.000354340413 |V_IJ| =           0.000403781581
I =      2 J =      2 Re(V_IJ) =           0.325752055767 Im(V_IJ) =           0.000000000000 |V_IJ| =           0.325752055767
I =      3 J =      0 Re(V_IJ) =          -0.000286276950 Im(V_IJ) =          -0.000284754408 |V_IJ| =           0.000403781581
I =      3 J =      1 Re(V_IJ) =           0.398312917305 Im(V_IJ) =          -0.175377297743 |V_IJ| =           0.435213024455
I =      3 J =      2 Re(V_IJ) =          -0.000000000000 Im(V_IJ) =          -0.000000000000 |V_IJ| =           0.000000000000
I =      3 J =      3 Re(V_IJ) =           0.325752055767 Im(V_IJ) =          -0.000000000000 |V_IJ| =           0.325752055767
I =      4 J =      0 Re(V_IJ) =          -0.868157911986 Im(V_IJ) =           0.177088790962 |V_IJ| =           0.886035326625
I =      4 J =      1 Re(V_IJ) =           0.000076212417 Im(V_IJ) =           0.000154780467 |V_IJ| =           0.000172526304
I =      4 J =      2 Re(V_IJ) =           0.286359344098 Im(V_IJ) =           0.056117131483 |V_IJ| =           0.291806110968
I =      4 J =      3 Re(V_IJ) =          -0.000891215537 Im(V_IJ) =          -0.000119088181 |V_IJ| =           0.000899136879
I =      4 J =      4 Re(V_IJ) =           0.302459992147 Im(V_IJ) =           0.000000000000 |V_IJ| =           0.302459992147
I =      5 J =      0 Re(V_IJ) =          -0.000163951349 Im(V_IJ) =          -0.000053714809 |V_IJ| =           0.000172526304
I =      5 J =      1 Re(V_IJ) =           0.053383100071 Im(V_IJ) =          -0.884425714605 |V_IJ| =           0.886035326625
I =      5 J =      2 Re(V_IJ) =          -0.000012796958 Im(V_IJ) =           0.000899045808 |V_IJ| =           0.000899136879
I =      5 J =      3 Re(V_IJ) =           0.013547966246 Im(V_IJ) =           0.291491438997 |V_IJ| =           0.291806110968
I =      5 J =      4 Re(V_IJ) =           0.000000000000 Im(V_IJ) =          -0.000000000000 |V_IJ| =           0.000000000000
I =      5 J =      5 Re(V_IJ) =           0.302459992147 Im(V_IJ) =           0.000000000000 |V_IJ| =           0.302459992147
I =      6 J =      0 Re(V_IJ) =          -0.348991705754 Im(V_IJ) =          -0.221799115680 |V_IJ| =           0.413509441732
I =      6 J =      1 Re(V_IJ) =          -0.003915284839 Im(V_IJ) =           0.000308507566 |V_IJ| =           0.003927420565
I =      6 J =      2 Re(V_IJ) =           0.014788349493 Im(V_IJ) =           1.033105001045 |V_IJ| =           1.033210839309
I =      6 J =      3 Re(V_IJ) =           0.006798619876 Im(V_IJ) =          -0.007401218637 |V_IJ| =           0.010049839279
I =      6 J =      4 Re(V_IJ) =          -0.230521984336 Im(V_IJ) =           0.315410215115 |V_IJ| =           0.390671203266
I =      6 J =      5 Re(V_IJ) =           0.000585321436 Im(V_IJ) =          -0.002858882248 |V_IJ| =           0.002918185891
I =      6 J =      6 Re(V_IJ) =           0.030975936306 Im(V_IJ) =           0.000000000000 |V_IJ| =           0.030975936306
I =      7 J =      0 Re(V_IJ) =           0.002592367502 Im(V_IJ) =           0.002950298803 |V_IJ| =           0.003927420565
I =      7 J =      1 Re(V_IJ) =          -0.404841850577 Im(V_IJ) =          -0.084220748174 |V_IJ| =           0.413509441732
I =      7 J =      2 Re(V_IJ) =           0.003125762892 Im(V_IJ) =          -0.009551380836 |V_IJ| =           0.010049839279
I =      7 J =      3 Re(V_IJ) =           0.908099558600 Im(V_IJ) =          -0.492828398264 |V_IJ| =           1.033210839309
I =      7 J =      4 Re(V_IJ) =          -0.002212581278 Im(V_IJ) =          -0.001902706752 |V_IJ| =           0.002918185891
I =      7 J =      5 Re(V_IJ) =          -0.375343392791 Im(V_IJ) =          -0.108357401912 |V_IJ| =           0.390671203266
I =      7 J =      6 Re(V_IJ) =          -0.000000000000 Im(V_IJ) =          -0.000000000000 |V_IJ| =           0.000000000000
I =      7 J =      7 Re(V_IJ) =           0.030975936306 Im(V_IJ) =           0.000000000000 |V_IJ| =           0.030975936306
I =      8 J =      0 Re(V_IJ) =           0.116548634185 Im(V_IJ) =          -0.019303929730 |V_IJ| =           0.118136471225
I =      8 J =      1 Re(V_IJ) =          -0.000265477519 Im(V_IJ) =          -0.000536020597 |V_IJ| =           0.000598160842
I =      8 J =      2 Re(V_IJ) =           0.298192667348 Im(V_IJ) =          -0.012989001648 |V_IJ| =           0.298475427840
I =      8 J =      3 Re(V_IJ) =          -0.001100108231 Im(V_IJ) =           0.000461998013 |V_IJ| =           0.001193180743
I =      8 J =      4 Re(V_IJ) =           0.889206957608 Im(V_IJ) =           0.885678633707 |V_IJ| =           1.255036117275
I =      8 J =      5 Re(V_IJ) =           0.000662475586 Im(V_IJ) =          -0.000915942485 |V_IJ| =           0.001130409014
I =      8 J =      6 Re(V_IJ) =           0.107776382976 Im(V_IJ) =           0.015879093552 |V_IJ| =           0.108939865704
I =      8 J =      7 Re(V_IJ) =          -0.040522039930 Im(V_IJ) =          -0.018267843239 |V_IJ| =           0.044449407383
I =      8 J =      8 Re(V_IJ) =           0.047021776007 Im(V_IJ) =           0.000000000000 |V_IJ| =           0.047021776007
I =      9 J =      0 Re(V_IJ) =          -0.000221542920 Im(V_IJ) =           0.000555621389 |V_IJ| =           0.000598160842
I =      9 J =      1 Re(V_IJ) =          -0.117722993652 Im(V_IJ) =          -0.009875353109 |V_IJ| =           0.118136471225
I =      9 J =      2 Re(V_IJ) =          -0.000981292978 Im(V_IJ) =          -0.000678781537 |V_IJ| =           0.001193180743
I =      9 J =      3 Re(V_IJ) =          -0.289115992381 Im(V_IJ) =          -0.074158775434 |V_IJ| =           0.298475427840
I =      9 J =      4 Re(V_IJ) =           0.000954313853 Im(V_IJ) =          -0.000605895707 |V_IJ| =           0.001130409014
I =      9 J =      5 Re(V_IJ) =           0.830306724420 Im(V_IJ) =           0.941119758079 |V_IJ| =           1.255036117275
I =      9 J =      6 Re(V_IJ) =          -0.012947231588 Im(V_IJ) =           0.042521982678 |V_IJ| =           0.044449407383
I =      9 J =      7 Re(V_IJ) =          -0.059045198646 Im(V_IJ) =           0.091550853936 |V_IJ| =           0.108939865704
I =      9 J =      8 Re(V_IJ) =           0.000000000000 Im(V_IJ) =           0.000000000000 |V_IJ| =           0.000000000000
I =      9 J =      9 Re(V_IJ) =           0.047021776007 Im(V_IJ) =           0.000000000000 |V_IJ| =           0.047021776007
I =     10 J =      0 Re(V_IJ) =           0.027467701264 Im(V_IJ) =          -0.008213511660 |V_IJ| =           0.028669432965
I =     10 J =      1 Re(V_IJ) =          -0.001568695902 Im(V_IJ) =          -0.000346326490 |V_IJ| =           0.001606470937
I =     10 J =      2 Re(V_IJ) =          -0.128155355433 Im(V_IJ) =           0.030631202477 |V_IJ| =           0.131765191502
I =     10 J =      3 Re(V_IJ) =          -0.007398235743 Im(V_IJ) =          -0.004138342950 |V_IJ| =           0.008477014479
I =     10 J =      4 Re(V_IJ) =           0.087765632754 Im(V_IJ) =           0.084956994099 |V_IJ| =           0.122149486856
I =     10 J =      5 Re(V_IJ) =          -0.016595053100 Im(V_IJ) =          -0.006861516296 |V_IJ| =           0.017957622149
I =     10 J =      6 Re(V_IJ) =           0.640047563138 Im(V_IJ) =          -1.581736641582 |V_IJ| =           1.706326957650
I =     10 J =      7 Re(V_IJ) =           0.063737838477 Im(V_IJ) =           0.019145466329 |V_IJ| =           0.066551190332
I =     10 J =      8 Re(V_IJ) =          -0.288338626564 Im(V_IJ) =           0.031350081131 |V_IJ| =           0.290037913308
I =     10 J =      9 Re(V_IJ) =          -0.229054719055 Im(V_IJ) =          -0.041292626276 |V_IJ| =           0.232746955525
I =     10 J =     10 Re(V_IJ) =           0.379855558255 Im(V_IJ) =           0.000000000000 |V_IJ| =           0.379855558255
I =     11 J =      0 Re(V_IJ) =          -0.001440763917 Im(V_IJ) =          -0.000710597077 |V_IJ| =           0.001606470937
I =     11 J =      1 Re(V_IJ) =          -0.016300124044 Im(V_IJ) =          -0.023584790495 |V_IJ| =           0.028669432965
I =     11 J =      2 Re(V_IJ) =          -0.007620202363 Im(V_IJ) =          -0.003713797305 |V_IJ| =           0.008477014479
I =     11 J =      3 Re(V_IJ) =           0.047978349658 Im(V_IJ) =           0.122719776953 |V_IJ| =           0.131765191502
I =     11 J =      4 Re(V_IJ) =          -0.007393849734 Im(V_IJ) =           0.016364815287 |V_IJ| =           0.017957622149
I =     11 J =      5 Re(V_IJ) =          -0.005773665434 Im(V_IJ) =           0.122012958028 |V_IJ| =           0.122149486856
I =     11 J =      6 Re(V_IJ) =           0.061615125031 Im(V_IJ) =          -0.025152282244 |V_IJ| =           0.066551190332
I =     11 J =      7 Re(V_IJ) =          -0.788358747268 Im(V_IJ) =          -1.513288529002 |V_IJ| =           1.706326957650
I =     11 J =      8 Re(V_IJ) =           0.194992421418 Im(V_IJ) =           0.127079112744 |V_IJ| =           0.232746955525
I =     11 J =      9 Re(V_IJ) =          -0.188298349749 Im(V_IJ) =          -0.220603088458 |V_IJ| =           0.290037913308
I =     11 J =     10 Re(V_IJ) =          -0.000000000000 Im(V_IJ) =          -0.000000000000 |V_IJ| =           0.000000000000
I =     11 J =     11 Re(V_IJ) =           0.379855558255 Im(V_IJ) =          -0.000000000000 |V_IJ| =           0.379855558255
I =     12 J =      0 Re(V_IJ) =           0.007330271124 Im(V_IJ) =           0.004526830321 |V_IJ| =           0.008615397119
I =     12 J =      1 Re(V_IJ) =           0.046700643066 Im(V_IJ) =          -0.026064702918 |V_IJ| =           0.053481948366
I =     12 J =      2 Re(V_IJ) =          -0.007502218916 Im(V_IJ) =           0.033180976617 |V_IJ| =           0.034018531683
I =     12 J =      3 Re(V_IJ) =          -0.042669455140 Im(V_IJ) =          -0.035596508660 |V_IJ| =           0.055567920878
I =     12 J =      4 Re(V_IJ) =          -0.020605695810 Im(V_IJ) =           0.022297986832 |V_IJ| =           0.030361075682
I =     12 J =      5 Re(V_IJ) =          -0.053754950474 Im(V_IJ) =           0.146841578505 |V_IJ| =           0.156371493177
I =     12 J =      6 Re(V_IJ) =           0.246735715763 Im(V_IJ) =          -0.114363979289 |V_IJ| =           0.271951527284
I =     12 J =      7 Re(V_IJ) =           0.102381476316 Im(V_IJ) =          -0.125607503958 |V_IJ| =           0.162046943023
I =     12 J =      8 Re(V_IJ) =           0.249255930706 Im(V_IJ) =          -0.243181792793 |V_IJ| =           0.348232542043
I =     12 J =      9 Re(V_IJ) =          -1.579359058223 Im(V_IJ) =          -1.678238553648 |V_IJ| =           2.304530250993
I =     12 J =     10 Re(V_IJ) =          -1.170060388657 Im(V_IJ) =          -0.445958984424 |V_IJ| =           1.252166414217
I =     12 J =     11 Re(V_IJ) =           0.269092656112 Im(V_IJ) =          -0.013227435965 |V_IJ| =           0.269417561854
I =     12 J =     12 Re(V_IJ) =           1.563243594480 Im(V_IJ) =          -0.000000000000 |V_IJ| =           1.563243594480
I =     13 J =      0 Re(V_IJ) =          -0.036257449210 Im(V_IJ) =          -0.039315597132 |V_IJ| =           0.053481948366
I =     13 J =      1 Re(V_IJ) =           0.008375695356 Im(V_IJ) =          -0.002018116649 |V_IJ| =           0.008615397119
I =     13 J =      2 Re(V_IJ) =           0.055340608464 Im(V_IJ) =          -0.005021044273 |V_IJ| =           0.055567920878
I =     13 J =      3 Re(V_IJ) =           0.012694869947 Im(V_IJ) =          -0.031561064224 |V_IJ| =           0.034018531683
I =     13 J =      4 Re(V_IJ) =           0.155480584450 Im(V_IJ) =           0.016668285377 |V_IJ| =           0.156371493177
I =     13 J =      5 Re(V_IJ) =          -0.029108420838 Im(V_IJ) =           0.008631034289 |V_IJ| =           0.030361075682
I =     13 J =      6 Re(V_IJ) =          -0.147129007734 Im(V_IJ) =          -0.067913671866 |V_IJ| =           0.162046943023
I =     13 J =      7 Re(V_IJ) =           0.271894726736 Im(V_IJ) =          -0.005557946160 |V_IJ| =           0.271951527284
I =     13 J =      8 Re(V_IJ) =          -2.105639701299 Im(V_IJ) =           0.936558127431 |V_IJ| =           2.304530250993
I =     13 J =      9 Re(V_IJ) =          -0.135768225955 Im(V_IJ) =          -0.320675680648 |V_IJ| =           0.348232542043
I =     13 J =     10 Re(V_IJ) =           0.256609262455 Im(V_IJ) =          -0.082082330972 |V_IJ| =           0.269417561854
I =     13 J =     11 Re(V_IJ) =           0.939030469536 Im(V_IJ) =          -0.828337193524 |V_IJ| =           1.252166414217
I =     13 J =     12 Re(V_IJ) =           0.000000000000 Im(V_IJ) =          -0.000000000000 |V_IJ| =           0.000000000000
I =     13 J =     13 Re(V_IJ) =           1.563243594480 Im(V_IJ) =           0.000000000000 |V_IJ| =           1.563243594480
I =     14 J =      0 Re(V_IJ) =           0.013757029302 Im(V_IJ) =           0.004041618103 |V_IJ| =           0.014338428509
I =     14 J =      1 Re(V_IJ) =          -0.003916670329 Im(V_IJ) =           0.006402192710 |V_IJ| =           0.007505223378
I =     14 J =      2 Re(V_IJ) =           0.013136038935 Im(V_IJ) =           0.066944912553 |V_IJ| =           0.068221527656
I =     14 J =      3 Re(V_IJ) =          -0.008231119909 Im(V_IJ) =          -0.081118290976 |V_IJ| =           0.081534829771
I =     14 J =      4 Re(V_IJ) =           0.135101564639 Im(V_IJ) =           0.067012419013 |V_IJ| =           0.150808146564
I =     14 J =      5 Re(V_IJ) =           0.054866516462 Im(V_IJ) =          -0.020132861197 |V_IJ| =           0.058443705638
I =     14 J =      6 Re(V_IJ) =          -0.017873791404 Im(V_IJ) =          -0.065171569789 |V_IJ| =           0.067578146822
I =     14 J =      7 Re(V_IJ) =           0.110673850538 Im(V_IJ) =           0.066299559578 |V_IJ| =           0.129012917157
I =     14 J =      8 Re(V_IJ) =           0.102867209465 Im(V_IJ) =          -0.581729439885 |V_IJ| =           0.590754436303
I =     14 J =      9 Re(V_IJ) =           0.107571053083 Im(V_IJ) =          -0.040723564553 |V_IJ| =           0.115021477001
I =     14 J =     10 Re(V_IJ) =          -1.684059956107 Im(V_IJ) =           0.212049337481 |V_IJ| =           1.697357610313
I =     14 J =     11 Re(V_IJ) =           0.387825272562 Im(V_IJ) =          -2.224684731807 |V_IJ| =           2.258236169663
I =     14 J =     12 Re(V_IJ) =           1.098864603706 Im(V_IJ) =          -0.620911520727 |V_IJ| =           1.262154718665
I =     14 J =     13 Re(V_IJ) =           1.645293316610 Im(V_IJ) =          -1.987987074488 |V_IJ| =           2.580519851893
I =     14 J =     14 Re(V_IJ) =          -2.412385810490 Im(V_IJ) =           0.000000000000 |V_IJ| =           2.412385810490
I =     15 J =      0 Re(V_IJ) =          -0.006860487797 Im(V_IJ) =          -0.003043367401 |V_IJ| =           0.007505223378
I =     15 J =      1 Re(V_IJ) =          -0.009024919188 Im(V_IJ) =           0.011141874428 |V_IJ| =           0.014338428509
I =     15 J =      2 Re(V_IJ) =           0.017404074749 Im(V_IJ) =           0.079655675554 |V_IJ| =           0.081534829771
I =     15 J =      3 Re(V_IJ) =           0.008334586740 Im(V_IJ) =           0.067710497706 |V_IJ| =           0.068221527656
I =     15 J =      4 Re(V_IJ) =          -0.006509822282 Im(V_IJ) =          -0.058080021888 |V_IJ| =           0.058443705638
I =     15 J =      5 Re(V_IJ) =           0.120325919967 Im(V_IJ) =           0.090910780736 |V_IJ| =           0.150808146564
I =     15 J =      6 Re(V_IJ) =          -0.043561481525 Im(V_IJ) =          -0.121436115388 |V_IJ| =           0.129012917157
I =     15 J =      7 Re(V_IJ) =          -0.060463965339 Im(V_IJ) =          -0.030181365499 |V_IJ| =           0.067578146822
I =     15 J =      8 Re(V_IJ) =          -0.113517461036 Im(V_IJ) =           0.018539854675 |V_IJ| =           0.115021477001
I =     15 J =      9 Re(V_IJ) =           0.380037875200 Im(V_IJ) =           0.452285327449 |V_IJ| =           0.590754436303
I =     15 J =     10 Re(V_IJ) =          -2.242406478382 Im(V_IJ) =          -0.266915311824 |V_IJ| =           2.258236169663
I =     15 J =     11 Re(V_IJ) =          -0.686412550349 Im(V_IJ) =           1.552372593166 |V_IJ| =           1.697357610313
I =     15 J =     12 Re(V_IJ) =           2.578288930824 Im(V_IJ) =          -0.107279519039 |V_IJ| =           2.580519851893
I =     15 J =     13 Re(V_IJ) =          -1.159201121334 Im(V_IJ) =           0.499286785471 |V_IJ| =           1.262154718665
I =     15 J =     14 Re(V_IJ) =           0.000000000000 Im(V_IJ) =          -0.000000000000 |V_IJ| =           0.000000000000
I =     15 J =     15 Re(V_IJ) =          -2.412385810490 Im(V_IJ) =          -0.000000000000 |V_IJ| =           2.412385810490
Normal mode =      5 frequency =          68.517000000000 cm^-1
I =      0 J =      0 Re(V_IJ) =          -5.696011905449 Im(V_IJ) =          -0.000000000000 |V_IJ| =           5.696011905449
I =      1 J =      0 Re(V_IJ) =           0.000000000000 Im(V_IJ) =           0.000000000000 |V_IJ| =           0.000000000000
I =      1 J =      1 Re(V_IJ) =          -5.696011905449 Im(V_IJ) =          -0.000000000000 |V_IJ| =           5.696011905449
I =      2 J =      0 Re(V_IJ) =           0.891876206528 Im(V_IJ) =           0.039957618387 |V_IJ| =           0.892770843519
I =      2 J =      1 Re(V_IJ) =           0.000499127665 Im(V_IJ) =          -0.000666694996 |V_IJ| =           0.000832832902
I =      2 J =      2 Re(V_IJ) =          -1.197057002246 Im(V_IJ) =          -0.000000000000 |V_IJ| =           1.197057002246
I =      3 J =      0 Re(V_IJ) =          -0.000667938477 Im(V_IJ) =          -0.000497462394 |V_IJ| =           0.000832832902
I =      3 J =      1 Re(V_IJ) =           0.843792068144 Im(V_IJ) =          -0.291641431854 |V_IJ| =           0.892770843519
I =      3 J =      2 Re(V_IJ) =           0.000000000000 Im(V_IJ) =           0.000000000000 |V_IJ| =           0.000000000000
I =      3 J =      3 Re(V_IJ) =          -1.197057002246 Im(V_IJ) =          -0.000000000000 |V_IJ| =           1.197057002246
I =      4 J =      0 Re(V_IJ) =          -0.699818262395 Im(V_IJ) =          -0.440064476113 |V_IJ| =           0.826681524844
I =      4 J =      1 Re(V_IJ) =           0.000149272501 Im(V_IJ) =           0.000100105299 |V_IJ| =           0.000179731328
I =      4 J =      2 Re(V_IJ) =           0.296473875574 Im(V_IJ) =           0.231683417245 |V_IJ| =           0.376263158872
I =      4 J =      3 Re(V_IJ) =           0.000226284539 Im(V_IJ) =           0.000295917715 |V_IJ| =           0.000372521122
I =      4 J =      4 Re(V_IJ) =          -1.018754472074 Im(V_IJ) =          -0.000000000000 |V_IJ| =           1.018754472074
I =      5 J =      0 Re(V_IJ) =          -0.000120081012 Im(V_IJ) =          -0.000133730703 |V_IJ| =           0.000179731328
I =      5 J =      1 Re(V_IJ) =          -0.534004467170 Im(V_IJ) =          -0.631063841906 |V_IJ| =           0.826681524844
I =      5 J =      2 Re(V_IJ) =          -0.000259563225 Im(V_IJ) =          -0.000267205761 |V_IJ| =           0.000372521122
I =      5 J =      3 Re(V_IJ) =           0.185736752936 Im(V_IJ) =           0.327224423497 |V_IJ| =           0.376263158872
I =      5 J =      4 Re(V_IJ) =          -0.000000000000 Im(V_IJ) =           0.000000000000 |V_IJ| =           0.000000000000
I =      5 J =      5 Re(V_IJ) =          -1.018754472074 Im(V_IJ) =          -0.000000000000 |V_IJ| =           1.018754472074
I =      6 J =      0 Re(V_IJ) =          -0.354275447714 Im(V_IJ) =          -0.250982229553 |V_IJ| =           0.434169520354
I =      6 J =      1 Re(V_IJ) =          -0.004258861865 Im(V_IJ) =           0.000494332492 |V_IJ| =           0.004287454840
I =      6 J =      2 Re(V_IJ) =          -0.037041745871 Im(V_IJ) =          -0.894058948411 |V_IJ| =           0.894825957475
I =      6 J =      3 Re(V_IJ) =          -0.006517975764 Im(V_IJ) =           0.006070874483 |V_IJ| =           0.008907273716
I =      6 J =      4 Re(V_IJ) =          -0.366043162346 Im(V_IJ) =           0.365911328209 |V_IJ| =           0.517569992186
I =      6 J =      5 Re(V_IJ) =          -0.010969223834 Im(V_IJ) =           0.003012550732 |V_IJ| =           0.011375382781
I =      6 J =      6 Re(V_IJ) =          -1.699855376388 Im(V_IJ) =           0.000000000000 |V_IJ| =           1.699855376388
I =      7 J =      0 Re(V_IJ) =           0.002709198951 Im(V_IJ) =           0.003323027241 |V_IJ| =           0.004287454840
I =      7 J =      1 Re(V_IJ) =          -0.428972120528 Im(V_IJ) =          -0.066978296592 |V_IJ| =           0.434169520354
I =      7 J =      2 Re(V_IJ) =          -0.002103092431 Im(V_IJ) =           0.008655433396 |V_IJ| =           0.008907273716
I =      7 J =      3 Re(V_IJ) =          -0.797745808900 Im(V_IJ) =           0.405358012815 |V_IJ| =           0.894825957475
I =      7 J =      4 Re(V_IJ) =           0.010518687319 Im(V_IJ) =          -0.004330883341 |V_IJ| =           0.011375382781
I =      7 J =      5 Re(V_IJ) =          -0.513427160482 Im(V_IJ) =          -0.065354783232 |V_IJ| =           0.517569992186
I =      7 J =      6 Re(V_IJ) =           0.000000000000 Im(V_IJ) =          -0.000000000000 |V_IJ| =           0.000000000000
I =      7 J =      7 Re(V_IJ) =          -1.699855376388 Im(V_IJ) =           0.000000000000 |V_IJ| =           1.699855376388
I =      8 J =      0 Re(V_IJ) =          -0.227534448448 Im(V_IJ) =           0.040337363377 |V_IJ| =           0.231082297277
I =      8 J =      1 Re(V_IJ) =          -0.000998859189 Im(V_IJ) =          -0.000668296360 |V_IJ| =           0.001201806850
I =      8 J =      2 Re(V_IJ) =           0.157746291109 Im(V_IJ) =          -0.018631738619 |V_IJ| =           0.158842796634
I =      8 J =      3 Re(V_IJ) =           0.000303101804 Im(V_IJ) =           0.000104583151 |V_IJ| =           0.000320637395
I =      8 J =      4 Re(V_IJ) =          -0.917786719672 Im(V_IJ) =          -1.893634451587 |V_IJ| =           2.104325045958
I =      8 J =      5 Re(V_IJ) =           0.001731182116 Im(V_IJ) =          -0.001976832024 |V_IJ| =           0.002627709339
I =      8 J =      6 Re(V_IJ) =           0.292146514555 Im(V_IJ) =          -0.251956232829 |V_IJ| =           0.385786896133
I =      8 J =      7 Re(V_IJ) =           0.039174160576 Im(V_IJ) =           0.028330133138 |V_IJ| =           0.048344713263
I =      8 J =      8 Re(V_IJ) =          -1.076891009253 Im(V_IJ) =           0.000000000000 |V_IJ| =           1.076891009253
I =      9 J =      0 Re(V_IJ) =          -0.000941922601 Im(V_IJ) =           0.000746405733 |V_IJ| =           0.001201806850
I =      9 J =      1 Re(V_IJ) =           0.230040146491 Im(V_IJ) =           0.021921658632 |V_IJ| =           0.231082297277
I =      9 J =      2 Re(V_IJ) =           0.000318147856 Im(V_IJ) =          -0.000039878331 |V_IJ| =           0.000320637395
I =      9 J =      3 Re(V_IJ) =          -0.150521181632 Im(V_IJ) =          -0.050738623578 |V_IJ| =           0.158842796634
I =      9 J =      4 Re(V_IJ) =           0.002077866195 Im(V_IJ) =          -0.001608517468 |V_IJ| =           0.002627709339
I =      9 J =      5 Re(V_IJ) =          -1.834691606762 Im(V_IJ) =          -1.030577802556 |V_IJ| =           2.104325045958
I =      9 J =      6 Re(V_IJ) =           0.004488484837 Im(V_IJ) =          -0.048135899330 |V_IJ| =           0.048344713263
I =      9 J =      7 Re(V_IJ) =          -0.382010454605 Im(V_IJ) =           0.053847393624 |V_IJ| =           0.385786896133
I =      9 J =      8 Re(V_IJ) =           0.000000000000 Im(V_IJ) =          -0.000000000000 |V_IJ| =           0.000000000000
I =      9 J =      9 Re(V_IJ) =          -1.076891009253 Im(V_IJ) =           0.000000000000 |V_IJ| =           1.076891009253
I =     10 J =      0 Re(V_IJ) =           0.037199507289 Im(V_IJ) =          -0.014387291764 |V_IJ| =           0.039884802956
I =     10 J =      1 Re(V_IJ) =           0.005192691524 Im(V_IJ) =           0.000547690163 |V_IJ| =           0.005221494976
I =     10 J =      2 Re(V_IJ) =           0.325079213042 Im(V_IJ) =          -0.074251601171 |V_IJ| =           0.333451338322
I =     10 J =      3 Re(V_IJ) =           0.009421431904 Im(V_IJ) =           0.005673595281 |V_IJ| =           0.010997866272
I =     10 J =      4 Re(V_IJ) =          -0.387657619762 Im(V_IJ) =          -0.142521549417 |V_IJ| =           0.413026418293
I =     10 J =      5 Re(V_IJ) =           0.000635236332 Im(V_IJ) =           0.018042277209 |V_IJ| =           0.018053456513
I =     10 J =      6 Re(V_IJ) =          -1.671264805741 Im(V_IJ) =           1.926109963169 |V_IJ| =           2.550103064805
I =     10 J =      7 Re(V_IJ) =          -0.091302157027 Im(V_IJ) =          -0.017033196402 |V_IJ| =           0.092877411987
I =     10 J =      8 Re(V_IJ) =          -0.129463917328 Im(V_IJ) =          -0.182561251254 |V_IJ| =           0.223806872883
I =     10 J =      9 Re(V_IJ) =           0.233933571253 Im(V_IJ) =           0.068756378241 |V_IJ| =           0.243828536697
I =     10 J =     10 Re(V_IJ) =           1.001062186024 Im(V_IJ) =           0.000000000000 |V_IJ| =           1.001062186024
I =     11 J =      0 Re(V_IJ) =           0.004394846014 Im(V_IJ) =           0.002819457092 |V_IJ| =           0.005221494976
I =     11 J =      1 Re(V_IJ) =          -0.020034517258 Im(V_IJ) =          -0.034487905490 |V_IJ| =           0.039884802956
I =     11 J =      2 Re(V_IJ) =           0.010035482389 Im(V_IJ) =           0.004499128332 |V_IJ| =           0.010997866272
I =     11 J =      3 Re(V_IJ) =          -0.124533134642 Im(V_IJ) =          -0.309323929571 |V_IJ| =           0.333451338322
I =     11 J =      4 Re(V_IJ) =          -0.011893028079 Im(V_IJ) =          -0.013582458363 |V_IJ| =           0.018053456513
I =     11 J =      5 Re(V_IJ) =           0.184883264720 Im(V_IJ) =          -0.369335891343 |V_IJ| =           0.413026418293
I =     11 J =      6 Re(V_IJ) =          -0.089255117249 Im(V_IJ) =           0.025685359689 |V_IJ| =           0.092877411987
I =     11 J =      7 Re(V_IJ) =           1.847779559465 Im(V_IJ) =           1.757480111054 |V_IJ| =           2.550103064805
I =     11 J =      8 Re(V_IJ) =          -0.217381746219 Im(V_IJ) =          -0.110442436222 |V_IJ| =           0.243828536697
I =     11 J =      9 Re(V_IJ) =          -0.219433392436 Im(V_IJ) =           0.044028429835 |V_IJ| =           0.223806872883
I =     11 J =     10 Re(V_IJ) =           0.000000000000 Im(V_IJ) =           0.000000000000 |V_IJ| =           0.000000000000
I =     11 J =     11 Re(V_IJ) =           1.001062186024 Im(V_IJ) =           0.000000000000 |V_IJ| =           1.001062186024
I =     12 J =      0 Re(V_IJ) =          -0.007024950916 Im(V_IJ) =          -0.003665099282 |V_IJ| =           0.007923565366
I =     12 J =      1 Re(V_IJ) =          -0.033476357029 Im(V_IJ) =           0.043424053829 |V_IJ| =           0.054829872614
I =     12 J =      2 Re(V_IJ) =           0.002349745797 Im(V_IJ) =          -0.029263829762 |V_IJ| =           0.029358014879
I =     12 J =      3 Re(V_IJ) =          -0.027106207923 Im(V_IJ) =          -0.043828859965 |V_IJ| =           0.051533634393
I =     12 J =      4 Re(V_IJ) =           0.035018770590 Im(V_IJ) =          -0.049110680627 |V_IJ| =           0.060317271534
I =     12 J =      5 Re(V_IJ) =           0.146840563879 Im(V_IJ) =          -0.289731422331 |V_IJ| =           0.324817561542
I =     12 J =      6 Re(V_IJ) =          -0.194504990001 Im(V_IJ) =           0.236942296748 |V_IJ| =           0.306551534206
I =     12 J =      7 Re(V_IJ) =          -0.077878518860 Im(V_IJ) =          -0.682304345970 |V_IJ| =           0.686734507819
I =     12 J =      8 Re(V_IJ) =          -0.093403167523 Im(V_IJ) =           0.003361626327 |V_IJ| =           0.093463641246
I =     12 J =      9 Re(V_IJ) =           1.753814208188 Im(V_IJ) =           1.307855066576 |V_IJ| =           2.187772646325
I =     12 J =     10 Re(V_IJ) =           0.530136923246 Im(V_IJ) =           0.254489169701 |V_IJ| =           0.588056030395
I =     12 J =     11 Re(V_IJ) =           0.502874795550 Im(V_IJ) =          -0.456647405221 |V_IJ| =           0.679271604510
I =     12 J =     12 Re(V_IJ) =           3.228976425765 Im(V_IJ) =          -0.000000000000 |V_IJ| =           3.228976425765
I =     13 J =      0 Re(V_IJ) =           0.018283526383 Im(V_IJ) =           0.051691658842 |V_IJ| =           0.054829872614
I =     13 J =      1 Re(V_IJ) =          -0.007817127539 Im(V_IJ) =           0.001294374424 |V_IJ| =           0.007923565366
I =     13 J =      2 Re(V_IJ) =           0.047218777100 Im(V_IJ) =          -0.020642251885 |V_IJ| =           0.051533634393
I =     13 J =      3 Re(V_IJ) =          -0.014706155884 Im(V_IJ) =           0.025409093190 |V_IJ| =           0.029358014879
I =     13 J =      4 Re(V_IJ) =          -0.324796581048 Im(V_IJ) =           0.003691778172 |V_IJ| =           0.324817561542
I =     13 J =      5 Re(V_IJ) =           0.059530273894 Im(V_IJ) =          -0.009711834808 |V_IJ| =           0.060317271534
I =     13 J =      6 Re(V_IJ) =          -0.229548108194 Im(V_IJ) =          -0.647234076864 |V_IJ| =           0.686734507819
I =     13 J =      7 Re(V_IJ) =          -0.278775785582 Im(V_IJ) =          -0.127506488058 |V_IJ| =           0.306551534206
I =     13 J =      8 Re(V_IJ) =           2.123221191283 Im(V_IJ) =          -0.527523388007 |V_IJ| =           2.187772646325
I =     13 J =      9 Re(V_IJ) =           0.084829813920 Im(V_IJ) =           0.039234613612 |V_IJ| =           0.093463641246
I =     13 J =     10 Re(V_IJ) =           0.631179151685 Im(V_IJ) =           0.251043404956 |V_IJ| =           0.679271604510
I =     13 J =     11 Re(V_IJ) =          -0.407053961758 Im(V_IJ) =           0.424401893376 |V_IJ| =           0.588056030395
I =     13 J =     12 Re(V_IJ) =          -0.000000000000 Im(V_IJ) =          -0.000000000000 |V_IJ| =           0.000000000000
I =     13 J =     13 Re(V_IJ) =           3.228976425765 Im(V_IJ) =           0.000000000000 |V_IJ| =           3.228976425765
I =     14 J =      0 Re(V_IJ) =          -0.012357081756 Im(V_IJ) =           0.001331139946 |V_IJ| =           0.012428572045
I =     14 J =      1 Re(V_IJ) =          -0.005791092522 Im(V_IJ) =          -0.003201914064 |V_IJ| =           0.006617326218
I =     14 J =      2 Re(V_IJ) =          -0.032206551499 Im(V_IJ) =          -0.058093219885 |V_IJ| =           0.066423521106
I =     14 J =      3 Re(V_IJ) =           0.040245888069 Im(V_IJ) =           0.082634541641 |V_IJ| =           0.091914084768
I =     14 J =      4 Re(V_IJ) =          -0.111479930906 Im(V_IJ) =          -0.095939331275 |V_IJ| =           0.147078653380
I =     14 J =      5 Re(V_IJ) =          -0.065007006027 Im(V_IJ) =           0.009673844007 |V_IJ| =           0.065722858204
I =     14 J =      6 Re(V_IJ) =           0.196108841253 Im(V_IJ) =           0.211264444293 |V_IJ| =           0.288255690386
I =     14 J =      7 Re(V_IJ) =          -0.159892413439 Im(V_IJ) =           0.042680055649 |V_IJ| =           0.165490697700
I =     14 J =      8 Re(V_IJ) =          -0.000090880539 Im(V_IJ) =           0.126474382722 |V_IJ| =           0.126474415374
I =     14 J =      9 Re(V_IJ) =          -0.788062964513 Im(V_IJ) =          -0.306275310448 |V_IJ| =           0.845486724808
I =     14 J =     10 Re(V_IJ) =           0.523480756607 Im(V_IJ) =          -0.535668135304 |V_IJ| =           0.748980943495
I =     14 J =     11 Re(V_IJ) =          -0.175005875191 Im(V_IJ) =           1.346724516167 |V_IJ| =           1.358047855857
I =     14 J =     12 Re(V_IJ) =          -0.666299423000 Im(V_IJ) =          -0.495932103919 |V_IJ| =           0.830604341903
I =     14 J =     13 Re(V_IJ) =          -0.491320098613 Im(V_IJ) =           0.658444030332 |V_IJ| =           0.821549743096
I =     14 J =     14 Re(V_IJ) =           6.458531153621 Im(V_IJ) =           0.000000000000 |V_IJ| =           6.458531153621
I =     15 J =      0 Re(V_IJ) =          -0.002946553028 Im(V_IJ) =           0.005925101815 |V_IJ| =           0.006617326218
I =     15 J =      1 Re(V_IJ) =           0.010925324441 Im(V_IJ) =          -0.005925089781 |V_IJ| =           0.012428572045
I =     15 J =      2 Re(V_IJ) =           0.012551635276 Im(V_IJ) =          -0.091053036361 |V_IJ| =           0.091914084768
I =     15 J =      3 Re(V_IJ) =           0.012543069666 Im(V_IJ) =          -0.065228487331 |V_IJ| =           0.066423521106
I =     15 J =      4 Re(V_IJ) =           0.020398114277 Im(V_IJ) =           0.062477284067 |V_IJ| =           0.065722858204
I =     15 J =      5 Re(V_IJ) =          -0.135646663366 Im(V_IJ) =          -0.056851675419 |V_IJ| =           0.147078653380
I =     15 J =      6 Re(V_IJ) =          -0.072897823200 Im(V_IJ) =           0.148570112735 |V_IJ| =           0.165490697700
I =     15 J =      7 Re(V_IJ) =           0.169190712958 Im(V_IJ) =           0.233379188637 |V_IJ| =           0.288255690386
I =     15 J =      8 Re(V_IJ) =           0.529217291588 Im(V_IJ) =          -0.659376114302 |V_IJ| =           0.845486724808
I =     15 J =      9 Re(V_IJ) =          -0.063337083764 Im(V_IJ) =          -0.109472332415 |V_IJ| =           0.126474415374
I =     15 J =     10 Re(V_IJ) =           1.340301094405 Im(V_IJ) =           0.218830882499 |V_IJ| =           1.358047855857
I =     15 J =     11 Re(V_IJ) =           0.663362636432 Im(V_IJ) =          -0.347739077908 |V_IJ| =           0.748980943495
I =     15 J =     12 Re(V_IJ) =          -0.821518532170 Im(V_IJ) =          -0.007161122927 |V_IJ| =           0.821549743096
I =     15 J =     13 Re(V_IJ) =           0.008241484111 Im(V_IJ) =          -0.830563453763 |V_IJ| =           0.830604341903
I =     15 J =     14 Re(V_IJ) =          -0.000000000000 Im(V_IJ) =           0.000000000000 |V_IJ| =           0.000000000000
I =     15 J =     15 Re(V_IJ) =           6.458531153621 Im(V_IJ) =           0.000000000000 |V_IJ| =           6.458531153621
Normal mode =      6 frequency =          71.967000000000 cm^-1
I =      0 J =      0 Re(V_IJ) =          -2.841548098319 Im(V_IJ) =          -0.000000000000 |V_IJ| =           2.841548098319
I =      1 J =      0 Re(V_IJ) =          -0.000000000000 Im(V_IJ) =          -0.000000000000 |V_IJ| =           0.000000000000
I =      1 J =      1 Re(V_IJ) =          -2.841548098319 Im(V_IJ) =          -0.000000000000 |V_IJ| =           2.841548098319
I =      2 J =      0 Re(V_IJ) =           0.214028285516 Im(V_IJ) =           0.673087181637 |V_IJ| =           0.706296298365
I =      2 J =      1 Re(V_IJ) =          -0.000409572407 Im(V_IJ) =          -0.000571696286 |V_IJ| =           0.000703268228
I =      2 J =      2 Re(V_IJ) =          -3.041476170839 Im(V_IJ) =           0.000000000000 |V_IJ| =           3.041476170839
I =      3 J =      0 Re(V_IJ) =           0.000230317673 Im(V_IJ) =          -0.000664484740 |V_IJ| =           0.000703268228
I =      3 J =      1 Re(V_IJ) =           0.014028416557 Im(V_IJ) =          -0.706156968820 |V_IJ| =           0.706296298365
I =      3 J =      2 Re(V_IJ) =          -0.000000000000 Im(V_IJ) =           0.000000000000 |V_IJ| =           0.000000000000
I =      3 J =      3 Re(V_IJ) =          -3.041476170839 Im(V_IJ) =          -0.000000000000 |V_IJ| =           3.041476170839
I =      4 J =      0 Re(V_IJ) =          -1.073099790473 Im(V_IJ) =           0.148701750030 |V_IJ| =           1.083353760678
I =      4 J =      1 Re(V_IJ) =           0.000009985492 Im(V_IJ) =           0.000096315685 |V_IJ| =           0.000096831922
I =      4 J =      2 Re(V_IJ) =           1.745760656849 Im(V_IJ) =          -0.191238878113 |V_IJ| =           1.756204025591
I =      4 J =      3 Re(V_IJ) =          -0.002140507749 Im(V_IJ) =           0.000810235748 |V_IJ| =           0.002288723528
I =      4 J =      4 Re(V_IJ) =          -1.442253917122 Im(V_IJ) =          -0.000000000000 |V_IJ| =           1.442253917122
I =      5 J =      0 Re(V_IJ) =          -0.000096763372 Im(V_IJ) =           0.000003642947 |V_IJ| =           0.000096831922
I =      5 J =      1 Re(V_IJ) =          -0.003510600200 Im(V_IJ) =          -1.083348072625 |V_IJ| =           1.083353760678
I =      5 J =      2 Re(V_IJ) =          -0.001115160891 Im(V_IJ) =           0.001998667450 |V_IJ| =           0.002288723528
I =      5 J =      3 Re(V_IJ) =          -0.444999735732 Im(V_IJ) =           1.698890171465 |V_IJ| =           1.756204025591
I =      5 J =      4 Re(V_IJ) =          -0.000000000000 Im(V_IJ) =           0.000000000000 |V_IJ| =           0.000000000000
I =      5 J =      5 Re(V_IJ) =          -1.442253917122 Im(V_IJ) =          -0.000000000000 |V_IJ| =           1.442253917122
I =      6 J =      0 Re(V_IJ) =          -0.183895802124 Im(V_IJ) =          -0.096882155429 |V_IJ| =           0.207855281577
I =      6 J =      1 Re(V_IJ) =          -0.001854745724 Im(V_IJ) =          -0.000272529158 |V_IJ| =           0.001874660994
I =      6 J =      2 Re(V_IJ) =          -0.030671950145 Im(V_IJ) =           1.237262241071 |V_IJ| =           1.237642364218
I =      6 J =      3 Re(V_IJ) =           0.008050768443 Im(V_IJ) =          -0.009786258184 |V_IJ| =           0.012672242176
I =      6 J =      4 Re(V_IJ) =          -0.837390205135 Im(V_IJ) =           1.881629399941 |V_IJ| =           2.059551299283
I =      6 J =      5 Re(V_IJ) =          -0.013193070306 Im(V_IJ) =          -0.008501295897 |V_IJ| =           0.015694876108
I =      6 J =      6 Re(V_IJ) =           0.028601849264 Im(V_IJ) =          -0.000000000000 |V_IJ| =           0.028601849264
I =      7 J =      0 Re(V_IJ) =           0.001519885192 Im(V_IJ) =           0.001097407328 |V_IJ| =           0.001874660994
I =      7 J =      1 Re(V_IJ) =          -0.199390437675 Im(V_IJ) =          -0.058713469010 |V_IJ| =           0.207855281577
I =      7 J =      2 Re(V_IJ) =           0.004592551270 Im(V_IJ) =          -0.011810766046 |V_IJ| =           0.012672242176
I =      7 J =      3 Re(V_IJ) =           1.063869609560 Im(V_IJ) =          -0.632408155830 |V_IJ| =           1.237642364218
I =      7 J =      4 Re(V_IJ) =           0.005230743016 Im(V_IJ) =          -0.014797583030 |V_IJ| =           0.015694876108
I =      7 J =      5 Re(V_IJ) =          -1.813833907948 Im(V_IJ) =          -0.975580908361 |V_IJ| =           2.059551299283
I =      7 J =      6 Re(V_IJ) =          -0.000000000000 Im(V_IJ) =          -0.000000000000 |V_IJ| =           0.000000000000
I =      7 J =      7 Re(V_IJ) =           0.028601849264 Im(V_IJ) =          -0.000000000000 |V_IJ| =           0.028601849264
I =      8 J =      0 Re(V_IJ) =          -0.460665492187 Im(V_IJ) =           0.004526286827 |V_IJ| =           0.460687728255
I =      8 J =      1 Re(V_IJ) =          -0.001209145087 Im(V_IJ) =          -0.000482147489 |V_IJ| =           0.001301728866
I =      8 J =      2 Re(V_IJ) =           0.011244505253 Im(V_IJ) =           0.012228832115 |V_IJ| =           0.016612743099
I =      8 J =      3 Re(V_IJ) =          -0.007355425481 Im(V_IJ) =          -0.004083086119 |V_IJ| =           0.008412721097
I =      8 J =      4 Re(V_IJ) =           1.094741467575 Im(V_IJ) =           1.023135485253 |V_IJ| =           1.498420869453
I =      8 J =      5 Re(V_IJ) =          -0.001478266911 Im(V_IJ) =          -0.004337662518 |V_IJ| =           0.004582639979
I =      8 J =      6 Re(V_IJ) =           0.876953560058 Im(V_IJ) =          -0.634802397632 |V_IJ| =           1.082599478356
I =      8 J =      7 Re(V_IJ) =          -0.045839959108 Im(V_IJ) =          -0.008529893465 |V_IJ| =           0.046626826330
I =      8 J =      8 Re(V_IJ) =           1.576553421657 Im(V_IJ) =          -0.000000000000 |V_IJ| =           1.576553421657
I =      9 J =      0 Re(V_IJ) =          -0.001166487764 Im(V_IJ) =           0.000577758027 |V_IJ| =           0.001301728866
I =      9 J =      1 Re(V_IJ) =           0.459539306678 Im(V_IJ) =          -0.032508592442 |V_IJ| =           0.460687728255
I =      9 J =      2 Re(V_IJ) =          -0.008038959318 Im(V_IJ) =           0.002479719610 |V_IJ| =           0.008412721097
I =      9 J =      3 Re(V_IJ) =          -0.013523162395 Im(V_IJ) =           0.009649213030 |V_IJ| =           0.016612743099
I =      9 J =      4 Re(V_IJ) =           0.004240369340 Im(V_IJ) =           0.001737773587 |V_IJ| =           0.004582639979
I =      9 J =      5 Re(V_IJ) =           0.955087718346 Im(V_IJ) =           1.154587611347 |V_IJ| =           1.498420869453
I =      9 J =      6 Re(V_IJ) =          -0.023777022741 Im(V_IJ) =           0.040108778629 |V_IJ| =           0.046626826330
I =      9 J =      7 Re(V_IJ) =          -1.055279337363 Im(V_IJ) =           0.241675713866 |V_IJ| =           1.082599478356
I =      9 J =      8 Re(V_IJ) =           0.000000000000 Im(V_IJ) =           0.000000000000 |V_IJ| =           0.000000000000
I =      9 J =      9 Re(V_IJ) =           1.576553421657 Im(V_IJ) =          -0.000000000000 |V_IJ| =           1.576553421657
I =     10 J =      0 Re(V_IJ) =           0.011639194548 Im(V_IJ) =          -0.022785297200 |V_IJ| =           0.025585945717
I =     10 J =      1 Re(V_IJ) =           0.004527308449 Im(V_IJ) =           0.001402065067 |V_IJ| =           0.004739441766
I =     10 J =      2 Re(V_IJ) =           0.634747009853 Im(V_IJ) =          -0.082197636917 |V_IJ| =           0.640047043608
I =     10 J =      3 Re(V_IJ) =           0.019864977734 Im(V_IJ) =           0.008535367506 |V_IJ| =           0.021621050826
I =     10 J =      4 Re(V_IJ) =          -0.152329288637 Im(V_IJ) =           0.125287084157 |V_IJ| =           0.197233530702
I =     10 J =      5 Re(V_IJ) =          -0.012796101263 Im(V_IJ) =           0.010243790819 |V_IJ| =           0.016391322640
I =     10 J =      6 Re(V_IJ) =           0.651457247813 Im(V_IJ) =          -1.853309491481 |V_IJ| =           1.964472605292
I =     10 J =      7 Re(V_IJ) =           0.047477660230 Im(V_IJ) =           0.019765930285 |V_IJ| =           0.051427815634
I =     10 J =      8 Re(V_IJ) =          -0.121619126061 Im(V_IJ) =          -0.048122803719 |V_IJ| =           0.130793792137
I =     10 J =      9 Re(V_IJ) =          -0.131896474358 Im(V_IJ) =           0.025393931663 |V_IJ| =           0.134318769029
I =     10 J =     10 Re(V_IJ) =           2.631082554063 Im(V_IJ) =           0.000000000000 |V_IJ| =           2.631082554063
I =     11 J =      0 Re(V_IJ) =           0.004409801471 Im(V_IJ) =           0.001736651732 |V_IJ| =           0.004739441766
I =     11 J =      1 Re(V_IJ) =           0.005163892561 Im(V_IJ) =          -0.025059426008 |V_IJ| =           0.025585945717
I =     11 J =      2 Re(V_IJ) =           0.018345196278 Im(V_IJ) =           0.011442185645 |V_IJ| =           0.021621050826
I =     11 J =      3 Re(V_IJ) =          -0.294721174326 Im(V_IJ) =          -0.568154598182 |V_IJ| =           0.640047043608
I =     11 J =      4 Re(V_IJ) =          -0.016339807725 Im(V_IJ) =           0.001298515071 |V_IJ| =           0.016391322640
I =     11 J =      5 Re(V_IJ) =           0.196803110967 Im(V_IJ) =          -0.013023100509 |V_IJ| =           0.197233530702
I =     11 J =      6 Re(V_IJ) =           0.045370122556 Im(V_IJ) =          -0.024215123377 |V_IJ| =           0.051427815634
I =     11 J =      7 Re(V_IJ) =          -0.825683641986 Im(V_IJ) =          -1.782526055995 |V_IJ| =           1.964472605292
I =     11 J =      8 Re(V_IJ) =           0.078552224873 Im(V_IJ) =           0.108954484446 |V_IJ| =           0.134318769029
I =     11 J =      9 Re(V_IJ) =          -0.121504454788 Im(V_IJ) =          -0.048411605306 |V_IJ| =           0.130793792137
I =     11 J =     10 Re(V_IJ) =          -0.000000000000 Im(V_IJ) =          -0.000000000000 |V_IJ| =           0.000000000000
I =     11 J =     11 Re(V_IJ) =           2.631082554063 Im(V_IJ) =           0.000000000000 |V_IJ| =           2.631082554063
I =     12 J =      0 Re(V_IJ) =           0.001015304126 Im(V_IJ) =           0.003016192681 |V_IJ| =           0.003182492852
I =     12 J =      1 Re(V_IJ) =           0.033629625760 Im(V_IJ) =           0.001717776338 |V_IJ| =           0.033673468551
I =     12 J =      2 Re(V_IJ) =           0.014359981652 Im(V_IJ) =           0.026281551099 |V_IJ| =           0.029948772950
I =     12 J =      3 Re(V_IJ) =           0.021493306610 Im(V_IJ) =           0.002142954290 |V_IJ| =           0.021599872271
I =     12 J =      4 Re(V_IJ) =           0.021604284899 Im(V_IJ) =          -0.049980116782 |V_IJ| =           0.054449584016
I =     12 J =      5 Re(V_IJ) =           0.391917679818 Im(V_IJ) =          -0.363552448082 |V_IJ| =           0.534574457171
I =     12 J =      6 Re(V_IJ) =           0.214676478680 Im(V_IJ) =           0.082264440012 |V_IJ| =           0.229898735510
I =     12 J =      7 Re(V_IJ) =           0.134732531583 Im(V_IJ) =          -0.230749085540 |V_IJ| =           0.267204033548
I =     12 J =      8 Re(V_IJ) =           0.247732640950 Im(V_IJ) =          -0.247521316196 |V_IJ| =           0.350197463388
I =     12 J =      9 Re(V_IJ) =          -1.695736768709 Im(V_IJ) =          -1.979960017810 |V_IJ| =           2.606868784745
I =     12 J =     10 Re(V_IJ) =          -1.381094857395 Im(V_IJ) =          -0.195003972772 |V_IJ| =           1.394793731890
I =     12 J =     11 Re(V_IJ) =           0.479657941083 Im(V_IJ) =          -0.225100855248 |V_IJ| =           0.529851050274
I =     12 J =     12 Re(V_IJ) =           3.941547194455 Im(V_IJ) =           0.000000000000 |V_IJ| =           3.941547194455
I =     13 J =      0 Re(V_IJ) =          -0.032491396844 Im(V_IJ) =          -0.008843733116 |V_IJ| =           0.033673468551
I =     13 J =      1 Re(V_IJ) =           0.001904365431 Im(V_IJ) =          -0.002549833928 |V_IJ| =           0.003182492852
I =     13 J =      2 Re(V_IJ) =          -0.018899315142 Im(V_IJ) =          -0.010458028940 |V_IJ| =           0.021599872271
I =     13 J =      3 Re(V_IJ) =           0.026756242717 Im(V_IJ) =          -0.013454830988 |V_IJ| =           0.029948772950
I =     13 J =      4 Re(V_IJ) =          -0.499319137118 Im(V_IJ) =           0.190919484515 |V_IJ| =           0.534574457171
I =     13 J =      5 Re(V_IJ) =           0.054382301719 Im(V_IJ) =           0.002706004298 |V_IJ| =           0.054449584016
I =     13 J =      6 Re(V_IJ) =          -0.222351844866 Im(V_IJ) =          -0.148181148021 |V_IJ| =           0.267204033548
I =     13 J =      7 Re(V_IJ) =           0.156772718423 Im(V_IJ) =          -0.168153927541 |V_IJ| =           0.229898735510
I =     13 J =      8 Re(V_IJ) =          -2.329682172078 Im(V_IJ) =           1.169763154652 |V_IJ| =           2.606868784745
I =     13 J =      9 Re(V_IJ) =          -0.132684722514 Im(V_IJ) =          -0.324087993877 |V_IJ| =           0.350197463388
I =     13 J =     10 Re(V_IJ) =           0.528153076923 Im(V_IJ) =           0.042384700238 |V_IJ| =           0.529851050274
I =     13 J =     11 Re(V_IJ) =           1.224733619531 Im(V_IJ) =          -0.667440720747 |V_IJ| =           1.394793731890
I =     13 J =     12 Re(V_IJ) =           0.000000000000 Im(V_IJ) =          -0.000000000000 |V_IJ| =           0.000000000000
I =     13 J =     13 Re(V_IJ) =           3.941547194455 Im(V_IJ) =           0.000000000000 |V_IJ| =           3.941547194455
I =     14 J =      0 Re(V_IJ) =           0.006348418528 Im(V_IJ) =           0.000005914782 |V_IJ| =           0.006348421284
I =     14 J =      1 Re(V_IJ) =          -0.007107658050 Im(V_IJ) =           0.002312364273 |V_IJ| =           0.007474344887
I =     14 J =      2 Re(V_IJ) =           0.033058645748 Im(V_IJ) =           0.019883961779 |V_IJ| =           0.038577791470
I =     14 J =      3 Re(V_IJ) =           0.027108022726 Im(V_IJ) =          -0.061016555930 |V_IJ| =           0.066767244916
I =     14 J =      4 Re(V_IJ) =           0.086350369949 Im(V_IJ) =          -0.069978654375 |V_IJ| =           0.111145843190
I =     14 J =      5 Re(V_IJ) =           0.064814790626 Im(V_IJ) =           0.134854103998 |V_IJ| =           0.149621477231
I =     14 J =      6 Re(V_IJ) =           0.265671694406 Im(V_IJ) =           0.126722259197 |V_IJ| =           0.294346700652
I =     14 J =      7 Re(V_IJ) =          -0.186043154867 Im(V_IJ) =          -0.155112544748 |V_IJ| =           0.242222948977
I =     14 J =      8 Re(V_IJ) =           0.399829540970 Im(V_IJ) =          -0.493169271622 |V_IJ| =           0.634885495428
I =     14 J =      9 Re(V_IJ) =           0.191202579065 Im(V_IJ) =          -0.225079936319 |V_IJ| =           0.295329314452
I =     14 J =     10 Re(V_IJ) =          -1.961660831589 Im(V_IJ) =           0.282058028094 |V_IJ| =           1.981834995504
I =     14 J =     11 Re(V_IJ) =           0.291862622558 Im(V_IJ) =          -2.512513852342 |V_IJ| =           2.529408952435
I =     14 J =     12 Re(V_IJ) =           1.213968608439 Im(V_IJ) =          -0.937459504477 |V_IJ| =           1.533802498632
I =     14 J =     13 Re(V_IJ) =           1.768638366774 Im(V_IJ) =          -2.312048772161 |V_IJ| =           2.910953657700
I =     14 J =     14 Re(V_IJ) =          -0.852506833158 Im(V_IJ) =           0.000000000000 |V_IJ| =           0.852506833158
I =     15 J =      0 Re(V_IJ) =          -0.007162870210 Im(V_IJ) =           0.002135210025 |V_IJ| =           0.007474344887
I =     15 J =      1 Re(V_IJ) =          -0.005220964104 Im(V_IJ) =           0.003611645971 |V_IJ| =           0.006348421284
I =     15 J =      2 Re(V_IJ) =           0.044739399686 Im(V_IJ) =           0.049560580197 |V_IJ| =           0.066767244916
I =     15 J =      3 Re(V_IJ) =          -0.025235636656 Im(V_IJ) =           0.029178907404 |V_IJ| =           0.038577791470
I =     15 J =      4 Re(V_IJ) =          -0.149604022859 Im(V_IJ) =           0.002285343185 |V_IJ| =           0.149621477231
I =     15 J =      5 Re(V_IJ) =          -0.024010845760 Im(V_IJ) =           0.108521323915 |V_IJ| =           0.111145843190
I =     15 J =      6 Re(V_IJ) =           0.116059684173 Im(V_IJ) =           0.212607870787 |V_IJ| =           0.242222948977
I =     15 J =      7 Re(V_IJ) =           0.072756193739 Im(V_IJ) =           0.285213107092 |V_IJ| =           0.294346700652
I =     15 J =      8 Re(V_IJ) =          -0.278145475961 Im(V_IJ) =          -0.099269825108 |V_IJ| =           0.295329314452
I =     15 J =      9 Re(V_IJ) =           0.592891131347 Im(V_IJ) =           0.227067608158 |V_IJ| =           0.634885495428
I =     15 J =     10 Re(V_IJ) =          -2.490590147090 Im(V_IJ) =          -0.441441239441 |V_IJ| =           2.529408952435
I =     15 J =     11 Re(V_IJ) =          -0.833140942570 Im(V_IJ) =           1.798206361689 |V_IJ| =           1.981834995504
I =     15 J =     12 Re(V_IJ) =           2.910938380174 Im(V_IJ) =          -0.009431018054 |V_IJ| =           2.910953657700
I =     15 J =     13 Re(V_IJ) =          -1.480882117830 Im(V_IJ) =           0.399422405358 |V_IJ| =           1.533802498632
I =     15 J =     14 Re(V_IJ) =           0.000000000000 Im(V_IJ) =          -0.000000000000 |V_IJ| =           0.000000000000
I =     15 J =     15 Re(V_IJ) =          -0.852506833158 Im(V_IJ) =           0.000000000000 |V_IJ| =           0.852506833158
Normal mode =      7 frequency =          75.711000000000 cm^-1
I =      0 J =      0 Re(V_IJ) =          -1.415742974744 Im(V_IJ) =          -0.000000000000 |V_IJ| =           1.415742974744
I =      1 J =      0 Re(V_IJ) =          -0.000000000000 Im(V_IJ) =          -0.000000000000 |V_IJ| =           0.000000000000
I =      1 J =      1 Re(V_IJ) =          -1.415742974744 Im(V_IJ) =          -0.000000000000 |V_IJ| =           1.415742974744
I =      2 J =      0 Re(V_IJ) =           0.639894600604 Im(V_IJ) =           0.188866868306 |V_IJ| =           0.667184977219
I =      2 J =      1 Re(V_IJ) =           0.000229540978 Im(V_IJ) =          -0.000582447261 |V_IJ| =           0.000626046222
I =      2 J =      2 Re(V_IJ) =          -0.956817546939 Im(V_IJ) =          -0.000000000000 |V_IJ| =           0.956817546939
I =      3 J =      0 Re(V_IJ) =          -0.000385525678 Im(V_IJ) =          -0.000493258374 |V_IJ| =           0.000626046222
I =      3 J =      1 Re(V_IJ) =           0.559892699731 Im(V_IJ) =          -0.362844262204 |V_IJ| =           0.667184977219
I =      3 J =      2 Re(V_IJ) =          -0.000000000000 Im(V_IJ) =           0.000000000000 |V_IJ| =           0.000000000000
I =      3 J =      3 Re(V_IJ) =          -0.956817546939 Im(V_IJ) =          -0.000000000000 |V_IJ| =           0.956817546939
I =      4 J =      0 Re(V_IJ) =           0.686138110559 Im(V_IJ) =          -0.214089290598 |V_IJ| =           0.718762638922
I =      4 J =      1 Re(V_IJ) =           0.000014174570 Im(V_IJ) =          -0.000072011243 |V_IJ| =           0.000073393034
I =      4 J =      2 Re(V_IJ) =           0.752562308624 Im(V_IJ) =           0.111305898884 |V_IJ| =           0.760748993747
I =      4 J =      3 Re(V_IJ) =          -0.000291719305 Im(V_IJ) =           0.000091092571 |V_IJ| =           0.000305610879
I =      4 J =      4 Re(V_IJ) =          -0.311309963657 Im(V_IJ) =          -0.000000000000 |V_IJ| =           0.311309963657
I =      5 J =      0 Re(V_IJ) =           0.000069306153 Im(V_IJ) =          -0.000024149424 |V_IJ| =           0.000073393034
I =      5 J =      1 Re(V_IJ) =          -0.115584999928 Im(V_IJ) =           0.709408090524 |V_IJ| =           0.718762638922
I =      5 J =      2 Re(V_IJ) =          -0.000132858004 Im(V_IJ) =           0.000275221293 |V_IJ| =           0.000305610879
I =      5 J =      3 Re(V_IJ) =          -0.000176857383 Im(V_IJ) =           0.760748973190 |V_IJ| =           0.760748993747
I =      5 J =      4 Re(V_IJ) =          -0.000000000000 Im(V_IJ) =          -0.000000000000 |V_IJ| =           0.000000000000
I =      5 J =      5 Re(V_IJ) =          -0.311309963657 Im(V_IJ) =          -0.000000000000 |V_IJ| =           0.311309963657
I =      6 J =      0 Re(V_IJ) =          -0.063879365057 Im(V_IJ) =          -0.163104706380 |V_IJ| =           0.175167686870
I =      6 J =      1 Re(V_IJ) =          -0.001250856919 Im(V_IJ) =           0.000581975036 |V_IJ| =           0.001379615154
I =      6 J =      2 Re(V_IJ) =           0.204813991981 Im(V_IJ) =          -1.284050807280 |V_IJ| =           1.300282756553
I =      6 J =      3 Re(V_IJ) =          -0.007595383450 Im(V_IJ) =           0.010894939772 |V_IJ| =           0.013281173231
I =      6 J =      4 Re(V_IJ) =          -0.501255969717 Im(V_IJ) =           0.933961379463 |V_IJ| =           1.059972360727
I =      6 J =      5 Re(V_IJ) =          -0.010337240780 Im(V_IJ) =          -0.001600858535 |V_IJ| =           0.010460463422
I =      6 J =      6 Re(V_IJ) =          -0.083952143583 Im(V_IJ) =          -0.000000000000 |V_IJ| =           0.083952143583
I =      7 J =      0 Re(V_IJ) =           0.000491255413 Im(V_IJ) =           0.001289188152 |V_IJ| =           0.001379615154
I =      7 J =      1 Re(V_IJ) =          -0.159493476319 Im(V_IJ) =           0.072426166094 |V_IJ| =           0.175167686870
I =      7 J =      2 Re(V_IJ) =          -0.005782233179 Im(V_IJ) =           0.011956393346 |V_IJ| =           0.013281173231
I =      7 J =      3 Re(V_IJ) =          -1.019423209702 Im(V_IJ) =           0.807162664219 |V_IJ| =           1.300282756553
I =      7 J =      4 Re(V_IJ) =           0.007195404705 Im(V_IJ) =          -0.007592591530 |V_IJ| =           0.010460463422
I =      7 J =      5 Re(V_IJ) =          -0.968015467683 Im(V_IJ) =          -0.431841938481 |V_IJ| =           1.059972360727
I =      7 J =      6 Re(V_IJ) =          -0.000000000000 Im(V_IJ) =          -0.000000000000 |V_IJ| =           0.000000000000
I =      7 J =      7 Re(V_IJ) =          -0.083952143583 Im(V_IJ) =           0.000000000000 |V_IJ| =           0.083952143583
I =      8 J =      0 Re(V_IJ) =          -0.320513887604 Im(V_IJ) =          -0.012126054830 |V_IJ| =           0.320743189098
I =      8 J =      1 Re(V_IJ) =          -0.000623205148 Im(V_IJ) =           0.000006821639 |V_IJ| =           0.000623242482
I =      8 J =      2 Re(V_IJ) =           0.176832283115 Im(V_IJ) =           0.015513641660 |V_IJ| =           0.177511490978
I =      8 J =      3 Re(V_IJ) =          -0.004864964340 Im(V_IJ) =          -0.002522012409 |V_IJ| =           0.005479819761
I =      8 J =      4 Re(V_IJ) =          -0.859727801685 Im(V_IJ) =          -1.351871214034 |V_IJ| =           1.602088534483
I =      8 J =      5 Re(V_IJ) =          -0.001826006432 Im(V_IJ) =           0.002900012059 |V_IJ| =           0.003427005898
I =      8 J =      6 Re(V_IJ) =           0.455871752234 Im(V_IJ) =          -0.496912422486 |V_IJ| =           0.674344874753
I =      8 J =      7 Re(V_IJ) =           0.020764777209 Im(V_IJ) =           0.010590104319 |V_IJ| =           0.023309360395
I =      8 J =      8 Re(V_IJ) =           0.212678265698 Im(V_IJ) =          -0.000000000000 |V_IJ| =           0.212678265698
I =      9 J =      0 Re(V_IJ) =          -0.000621737721 Im(V_IJ) =           0.000043282761 |V_IJ| =           0.000623242482
I =      9 J =      1 Re(V_IJ) =           0.318502769960 Im(V_IJ) =          -0.037844139319 |V_IJ| =           0.320743189098
I =      9 J =      2 Re(V_IJ) =          -0.005280259889 Im(V_IJ) =           0.001465360066 |V_IJ| =           0.005479819761
I =      9 J =      3 Re(V_IJ) =          -0.176233873361 Im(V_IJ) =          -0.021259146490 |V_IJ| =           0.177511490978
I =      9 J =      4 Re(V_IJ) =          -0.003005090058 Im(V_IJ) =           0.001647362490 |V_IJ| =           0.003427005898
I =      9 J =      5 Re(V_IJ) =          -1.297428758635 Im(V_IJ) =          -0.939875677199 |V_IJ| =           1.602088534483
I =      9 J =      6 Re(V_IJ) =           0.005709806626 Im(V_IJ) =          -0.022599212162 |V_IJ| =           0.023309360395
I =      9 J =      7 Re(V_IJ) =          -0.674162524387 Im(V_IJ) =           0.015681225010 |V_IJ| =           0.674344874753
I =      9 J =      8 Re(V_IJ) =          -0.000000000000 Im(V_IJ) =          -0.000000000000 |V_IJ| =           0.000000000000
I =      9 J =      9 Re(V_IJ) =           0.212678265698 Im(V_IJ) =           0.000000000000 |V_IJ| =           0.212678265698
I =     10 J =      0 Re(V_IJ) =          -0.010634760572 Im(V_IJ) =          -0.006454050993 |V_IJ| =           0.012439972132
I =     10 J =      1 Re(V_IJ) =           0.002438930957 Im(V_IJ) =           0.000319958421 |V_IJ| =           0.002459828775
I =     10 J =      2 Re(V_IJ) =           0.364482796100 Im(V_IJ) =           0.002798730386 |V_IJ| =           0.364493541157
I =     10 J =      3 Re(V_IJ) =           0.010949375887 Im(V_IJ) =           0.004112732287 |V_IJ| =           0.011696298525
I =     10 J =      4 Re(V_IJ) =           0.031165566959 Im(V_IJ) =          -0.135370735110 |V_IJ| =           0.138911945088
I =     10 J =      5 Re(V_IJ) =          -0.000931495615 Im(V_IJ) =          -0.020726834725 |V_IJ| =           0.020747755584
I =     10 J =      6 Re(V_IJ) =          -0.871283128836 Im(V_IJ) =           1.545831300645 |V_IJ| =           1.774465750768
I =     10 J =      7 Re(V_IJ) =          -0.055099002746 Im(V_IJ) =          -0.019014906066 |V_IJ| =           0.058287792515
I =     10 J =      8 Re(V_IJ) =          -0.021903096456 Im(V_IJ) =          -0.258149838527 |V_IJ| =           0.259077372161
I =     10 J =      9 Re(V_IJ) =          -0.067337363173 Im(V_IJ) =          -0.060047778503 |V_IJ| =           0.090222259905
I =     10 J =     10 Re(V_IJ) =           0.358462909261 Im(V_IJ) =           0.000000000000 |V_IJ| =           0.358462909261
I =     11 J =      0 Re(V_IJ) =           0.002103409816 Im(V_IJ) =           0.001275313588 |V_IJ| =           0.002459828775
I =     11 J =      1 Re(V_IJ) =           0.012334965526 Im(V_IJ) =           0.001612926567 |V_IJ| =           0.012439972132
I =     11 J =      2 Re(V_IJ) =           0.009625644391 Im(V_IJ) =           0.006644574421 |V_IJ| =           0.011696298525
I =     11 J =      3 Re(V_IJ) =          -0.210291951726 Im(V_IJ) =          -0.297712674544 |V_IJ| =           0.364493541157
I =     11 J =      4 Re(V_IJ) =           0.013515614005 Im(V_IJ) =           0.015741586320 |V_IJ| =           0.020747755584
I =     11 J =      5 Re(V_IJ) =          -0.115416571605 Im(V_IJ) =          -0.077301639614 |V_IJ| =           0.138911945088
I =     11 J =      6 Re(V_IJ) =          -0.053028356310 Im(V_IJ) =           0.024196284495 |V_IJ| =           0.058287792515
I =     11 J =      7 Re(V_IJ) =           1.015101567776 Im(V_IJ) =           1.455437222194 |V_IJ| =           1.774465750768
I =     11 J =      8 Re(V_IJ) =           0.090187645777 Im(V_IJ) =           0.002498946058 |V_IJ| =           0.090222259905
I =     11 J =      9 Re(V_IJ) =          -0.193020562379 Im(V_IJ) =           0.172812462700 |V_IJ| =           0.259077372161
I =     11 J =     10 Re(V_IJ) =           0.000000000000 Im(V_IJ) =           0.000000000000 |V_IJ| =           0.000000000000
I =     11 J =     11 Re(V_IJ) =           0.358462909261 Im(V_IJ) =           0.000000000000 |V_IJ| =           0.358462909261
I =     12 J =      0 Re(V_IJ) =          -0.000049051364 Im(V_IJ) =           0.001635820602 |V_IJ| =           0.001636555858
I =     12 J =      1 Re(V_IJ) =           0.019164942140 Im(V_IJ) =           0.005839972915 |V_IJ| =           0.020034976688
I =     12 J =      2 Re(V_IJ) =           0.022475665779 Im(V_IJ) =           0.014720985748 |V_IJ| =           0.026867507767
I =     12 J =      3 Re(V_IJ) =           0.008620734856 Im(V_IJ) =           0.000483623273 |V_IJ| =           0.008634289833
I =     12 J =      4 Re(V_IJ) =           0.034012345647 Im(V_IJ) =          -0.007642537965 |V_IJ| =           0.034860407958
I =     12 J =      5 Re(V_IJ) =           0.073002209176 Im(V_IJ) =          -0.211013333656 |V_IJ| =           0.223284458763
I =     12 J =      6 Re(V_IJ) =          -0.018468573595 Im(V_IJ) =          -0.018111813745 |V_IJ| =           0.025867470069
I =     12 J =      7 Re(V_IJ) =          -0.152787615153 Im(V_IJ) =          -0.032960416764 |V_IJ| =           0.156302413345
I =     12 J =      8 Re(V_IJ) =          -0.162416204201 Im(V_IJ) =           0.143201792081 |V_IJ| =           0.216531237105
I =     12 J =      9 Re(V_IJ) =           1.262535101424 Im(V_IJ) =           1.372128929913 |V_IJ| =           1.864599871992
I =     12 J =     10 Re(V_IJ) =           0.904726075083 Im(V_IJ) =           0.022094455213 |V_IJ| =           0.904995820922
I =     12 J =     11 Re(V_IJ) =           0.392690543129 Im(V_IJ) =          -0.496636590860 |V_IJ| =           0.633130133578
I =     12 J =     12 Re(V_IJ) =          -0.114138198118 Im(V_IJ) =          -0.000000000000 |V_IJ| =           0.114138198118
I =     13 J =      0 Re(V_IJ) =          -0.020030558718 Im(V_IJ) =          -0.000420723555 |V_IJ| =           0.020034976688
I =     13 J =      1 Re(V_IJ) =           0.000462967299 Im(V_IJ) =          -0.001569705819 |V_IJ| =           0.001636555858
I =     13 J =      2 Re(V_IJ) =          -0.007366584026 Im(V_IJ) =          -0.004503820680 |V_IJ| =           0.008634289833
I =     13 J =      3 Re(V_IJ) =           0.026859161730 Im(V_IJ) =           0.000669630338 |V_IJ| =           0.026867507767
I =     13 J =      4 Re(V_IJ) =          -0.221552094175 Im(V_IJ) =          -0.027760026869 |V_IJ| =           0.223284458763
I =     13 J =      5 Re(V_IJ) =           0.021886015303 Im(V_IJ) =          -0.027133934052 |V_IJ| =           0.034860407958
I =     13 J =      6 Re(V_IJ) =           0.122809664609 Im(V_IJ) =          -0.096686248742 |V_IJ| =           0.156302413345
I =     13 J =      7 Re(V_IJ) =          -0.008643089674 Im(V_IJ) =           0.024380791797 |V_IJ| =           0.025867470069
I =     13 J =      8 Re(V_IJ) =           1.695061109316 Im(V_IJ) =          -0.776852957976 |V_IJ| =           1.864599871992
I =     13 J =      9 Re(V_IJ) =           0.094369392901 Im(V_IJ) =           0.194885079793 |V_IJ| =           0.216531237105
I =     13 J =     10 Re(V_IJ) =           0.542046466562 Im(V_IJ) =           0.327168754823 |V_IJ| =           0.633130133578
I =     13 J =     11 Re(V_IJ) =          -0.839386184609 Im(V_IJ) =           0.338302038086 |V_IJ| =           0.904995820922
I =     13 J =     12 Re(V_IJ) =          -0.000000000000 Im(V_IJ) =           0.000000000000 |V_IJ| =           0.000000000000
I =     13 J =     13 Re(V_IJ) =          -0.114138198118 Im(V_IJ) =           0.000000000000 |V_IJ| =           0.114138198118
I =     14 J =      0 Re(V_IJ) =           0.003242739587 Im(V_IJ) =          -0.000163387831 |V_IJ| =           0.003246853186
I =     14 J =      1 Re(V_IJ) =          -0.003356329767 Im(V_IJ) =           0.001467077859 |V_IJ| =           0.003662958769
I =     14 J =      2 Re(V_IJ) =           0.037163985880 Im(V_IJ) =           0.002296164024 |V_IJ| =           0.037234852165
I =     14 J =      3 Re(V_IJ) =           0.036456732105 Im(V_IJ) =          -0.044226875639 |V_IJ| =           0.057315877770
I =     14 J =      4 Re(V_IJ) =           0.087834887964 Im(V_IJ) =          -0.058891724478 |V_IJ| =           0.105750663145
I =     14 J =      5 Re(V_IJ) =           0.037330725091 Im(V_IJ) =           0.059322947720 |V_IJ| =           0.070091334429
I =     14 J =      6 Re(V_IJ) =          -0.046069720707 Im(V_IJ) =           0.109121305905 |V_IJ| =           0.118447788364
I =     14 J =      7 Re(V_IJ) =          -0.070985049226 Im(V_IJ) =           0.071033210881 |V_IJ| =           0.100422080548
I =     14 J =      8 Re(V_IJ) =          -0.195077742449 Im(V_IJ) =           0.218470381717 |V_IJ| =           0.292890138596
I =     14 J =      9 Re(V_IJ) =          -0.232089941883 Im(V_IJ) =           0.094593930011 |V_IJ| =           0.250626719881
I =     14 J =     10 Re(V_IJ) =           0.881426834720 Im(V_IJ) =          -0.172750249038 |V_IJ| =           0.898195921560
I =     14 J =     11 Re(V_IJ) =          -0.235344598140 Im(V_IJ) =           1.550070277343 |V_IJ| =           1.567834476141
I =     14 J =     12 Re(V_IJ) =          -0.827761498194 Im(V_IJ) =          -0.107636193625 |V_IJ| =           0.834730284625
I =     14 J =     13 Re(V_IJ) =          -1.148915021991 Im(V_IJ) =           1.017174765785 |V_IJ| =           1.534486960488
I =     14 J =     14 Re(V_IJ) =           2.310819652081 Im(V_IJ) =           0.000000000000 |V_IJ| =           2.310819652081
I =     15 J =      0 Re(V_IJ) =          -0.003595538112 Im(V_IJ) =           0.000699551738 |V_IJ| =           0.003662958769
I =     15 J =      1 Re(V_IJ) =          -0.002761384991 Im(V_IJ) =           0.001707866664 |V_IJ| =           0.003246853186
I =     15 J =      2 Re(V_IJ) =           0.048403098899 Im(V_IJ) =           0.030696088700 |V_IJ| =           0.057315877770
I =     15 J =      3 Re(V_IJ) =          -0.034607047343 Im(V_IJ) =           0.013739959604 |V_IJ| =           0.037234852165
I =     15 J =      4 Re(V_IJ) =          -0.069752516605 Im(V_IJ) =          -0.006883428599 |V_IJ| =           0.070091334429
I =     15 J =      5 Re(V_IJ) =          -0.013429257295 Im(V_IJ) =           0.104894507979 |V_IJ| =           0.105750663145
I =     15 J =      6 Re(V_IJ) =          -0.083458357577 Im(V_IJ) =           0.055850665279 |V_IJ| =           0.100422080548
I =     15 J =      7 Re(V_IJ) =           0.115987228939 Im(V_IJ) =          -0.024017520513 |V_IJ| =           0.118447788364
I =     15 J =      8 Re(V_IJ) =           0.248286141872 Im(V_IJ) =          -0.034172276376 |V_IJ| =           0.250626719881
I =     15 J =      9 Re(V_IJ) =          -0.278195205827 Im(V_IJ) =          -0.091608191455 |V_IJ| =           0.292890138596
I =     15 J =     10 Re(V_IJ) =           1.552409446035 Im(V_IJ) =           0.219385178252 |V_IJ| =           1.567834476141
I =     15 J =     11 Re(V_IJ) =           0.418431153593 Im(V_IJ) =          -0.794777505475 |V_IJ| =           0.898195921560
I =     15 J =     12 Re(V_IJ) =          -1.504995524987 Im(V_IJ) =           0.299397230575 |V_IJ| =           1.534486960488
I =     15 J =     13 Re(V_IJ) =           0.415096607696 Im(V_IJ) =          -0.724202633487 |V_IJ| =           0.834730284625
I =     15 J =     14 Re(V_IJ) =          -0.000000000000 Im(V_IJ) =           0.000000000000 |V_IJ| =           0.000000000000
I =     15 J =     15 Re(V_IJ) =           2.310819652081 Im(V_IJ) =           0.000000000000 |V_IJ| =           2.310819652081
Normal mode =      8 frequency =          79.095000000000 cm^-1
I =      0 J =      0 Re(V_IJ) =          -2.600495923661 Im(V_IJ) =          -0.000000000000 |V_IJ| =           2.600495923661
I =      1 J =      0 Re(V_IJ) =          -0.000000000000 Im(V_IJ) =           0.000000000000 |V_IJ| =           0.000000000000
I =      1 J =      1 Re(V_IJ) =          -2.600495923661 Im(V_IJ) =          -0.000000000000 |V_IJ| =           2.600495923661
I =      2 J =      0 Re(V_IJ) =           0.256867109997 Im(V_IJ) =           0.243290684812 |V_IJ| =           0.353795236704
I =      2 J =      1 Re(V_IJ) =          -0.000050333950 Im(V_IJ) =          -0.000340221974 |V_IJ| =           0.000343925134
I =      2 J =      2 Re(V_IJ) =          -0.218720716307 Im(V_IJ) =          -0.000000000000 |V_IJ| =           0.218720716307
I =      3 J =      0 Re(V_IJ) =          -0.000048376257 Im(V_IJ) =          -0.000340505853 |V_IJ| =           0.000343925134
I =      3 J =      1 Re(V_IJ) =           0.177182710014 Im(V_IJ) =          -0.306230888034 |V_IJ| =           0.353795236704
I =      3 J =      2 Re(V_IJ) =          -0.000000000000 Im(V_IJ) =           0.000000000000 |V_IJ| =           0.000000000000
I =      3 J =      3 Re(V_IJ) =          -0.218720716307 Im(V_IJ) =          -0.000000000000 |V_IJ| =           0.218720716307
I =      4 J =      0 Re(V_IJ) =          -0.866956290838 Im(V_IJ) =          -0.184170648769 |V_IJ| =           0.886302452943
I =      4 J =      1 Re(V_IJ) =           0.000028188128 Im(V_IJ) =           0.000071632148 |V_IJ| =           0.000076978797
I =      4 J =      2 Re(V_IJ) =           0.303136427125 Im(V_IJ) =          -0.018510073093 |V_IJ| =           0.303701031042
I =      4 J =      3 Re(V_IJ) =          -0.000459629905 Im(V_IJ) =           0.000106383992 |V_IJ| =           0.000471780885
I =      4 J =      4 Re(V_IJ) =          -0.460446483655 Im(V_IJ) =          -0.000000000000 |V_IJ| =           0.460446483655
I =      5 J =      0 Re(V_IJ) =          -0.000074881491 Im(V_IJ) =          -0.000017846498 |V_IJ| =           0.000076978797
I =      5 J =      1 Re(V_IJ) =          -0.304125654707 Im(V_IJ) =          -0.832490014499 |V_IJ| =           0.886302452943
I =      5 J =      2 Re(V_IJ) =          -0.000172590120 Im(V_IJ) =           0.000439078414 |V_IJ| =           0.000471780885
I =      5 J =      3 Re(V_IJ) =          -0.062732137614 Im(V_IJ) =           0.297151468390 |V_IJ| =           0.303701031042
I =      5 J =      4 Re(V_IJ) =          -0.000000000000 Im(V_IJ) =           0.000000000000 |V_IJ| =           0.000000000000
I =      5 J =      5 Re(V_IJ) =          -0.460446483655 Im(V_IJ) =          -0.000000000000 |V_IJ| =           0.460446483655
I =      6 J =      0 Re(V_IJ) =          -0.105627421874 Im(V_IJ) =          -0.000867164459 |V_IJ| =           0.105630981373
I =      6 J =      1 Re(V_IJ) =          -0.000663272181 Im(V_IJ) =          -0.000481651351 |V_IJ| =           0.000819706051
I =      6 J =      2 Re(V_IJ) =          -0.015190388784 Im(V_IJ) =           0.112801392113 |V_IJ| =           0.113819602767
I =      6 J =      3 Re(V_IJ) =           0.000563107202 Im(V_IJ) =          -0.001040428917 |V_IJ| =           0.001183039328
I =      6 J =      4 Re(V_IJ) =          -0.200923937466 Im(V_IJ) =           0.236965208474 |V_IJ| =           0.310681410249
I =      6 J =      5 Re(V_IJ) =          -0.001002973057 Im(V_IJ) =          -0.000585617899 |V_IJ| =           0.001161422953
I =      6 J =      6 Re(V_IJ) =          -1.090260782305 Im(V_IJ) =           0.000000000000 |V_IJ| =           1.090260782305
I =      7 J =      0 Re(V_IJ) =           0.000811318755 Im(V_IJ) =           0.000116961053 |V_IJ| =           0.000819706051
I =      7 J =      1 Re(V_IJ) =          -0.076343313011 Im(V_IJ) =          -0.073004128543 |V_IJ| =           0.105630981373
I =      7 J =      2 Re(V_IJ) =           0.000631595552 Im(V_IJ) =          -0.001000334499 |V_IJ| =           0.001183039328
I =      7 J =      3 Re(V_IJ) =           0.090926058854 Im(V_IJ) =          -0.068464251950 |V_IJ| =           0.113819602767
I =      7 J =      4 Re(V_IJ) =           0.000434788606 Im(V_IJ) =          -0.001076968962 |V_IJ| =           0.001161422953
I =      7 J =      5 Re(V_IJ) =          -0.303926295441 Im(V_IJ) =          -0.064434040799 |V_IJ| =           0.310681410249
I =      7 J =      6 Re(V_IJ) =          -0.000000000000 Im(V_IJ) =          -0.000000000000 |V_IJ| =           0.000000000000
I =      7 J =      7 Re(V_IJ) =          -1.090260782305 Im(V_IJ) =           0.000000000000 |V_IJ| =           1.090260782305
I =      8 J =      0 Re(V_IJ) =          -0.224992086769 Im(V_IJ) =           0.033676710279 |V_IJ| =           0.227498483344
I =      8 J =      1 Re(V_IJ) =          -0.000660437239 Im(V_IJ) =          -0.000333489939 |V_IJ| =           0.000739860045
I =      8 J =      2 Re(V_IJ) =           0.021724938475 Im(V_IJ) =          -0.018444705269 |V_IJ| =           0.028498773732
I =      8 J =      3 Re(V_IJ) =          -0.003586217578 Im(V_IJ) =          -0.002346609426 |V_IJ| =           0.004285735913
I =      8 J =      4 Re(V_IJ) =           0.086477141860 Im(V_IJ) =          -0.554114193588 |V_IJ| =           0.560821571982
I =      8 J =      5 Re(V_IJ) =           0.000293346206 Im(V_IJ) =          -0.000236250914 |V_IJ| =           0.000376651684
I =      8 J =      6 Re(V_IJ) =           0.200364528089 Im(V_IJ) =          -0.021145284857 |V_IJ| =           0.201477212578
I =      8 J =      7 Re(V_IJ) =          -0.003673528323 Im(V_IJ) =          -0.004716439667 |V_IJ| =           0.005978261744
I =      8 J =      8 Re(V_IJ) =          -0.760865773038 Im(V_IJ) =           0.000000000000 |V_IJ| =           0.760865773038
I =      9 J =      0 Re(V_IJ) =          -0.000631501097 Im(V_IJ) =           0.000385485734 |V_IJ| =           0.000739860045
I =      9 J =      1 Re(V_IJ) =           0.226970740697 Im(V_IJ) =           0.015486858661 |V_IJ| =           0.227498483344
I =      9 J =      2 Re(V_IJ) =          -0.003992813250 Im(V_IJ) =           0.001557233016 |V_IJ| =           0.004285735913
I =      9 J =      3 Re(V_IJ) =          -0.017457761939 Im(V_IJ) =          -0.022525688720 |V_IJ| =           0.028498773732
I =      9 J =      4 Re(V_IJ) =           0.000253551538 Im(V_IJ) =          -0.000278528471 |V_IJ| =           0.000376651684
I =      9 J =      5 Re(V_IJ) =          -0.558328367454 Im(V_IJ) =           0.052823003477 |V_IJ| =           0.560821571982
I =      9 J =      6 Re(V_IJ) =           0.001128896260 Im(V_IJ) =           0.005870707514 |V_IJ| =           0.005978261744
I =      9 J =      7 Re(V_IJ) =          -0.147890567940 Im(V_IJ) =           0.136826339213 |V_IJ| =           0.201477212578
I =      9 J =      8 Re(V_IJ) =           0.000000000000 Im(V_IJ) =           0.000000000000 |V_IJ| =           0.000000000000
I =      9 J =      9 Re(V_IJ) =          -0.760865773038 Im(V_IJ) =           0.000000000000 |V_IJ| =           0.760865773038
I =     10 J =      0 Re(V_IJ) =           0.008754775905 Im(V_IJ) =          -0.009478458570 |V_IJ| =           0.012902994924
I =     10 J =      1 Re(V_IJ) =           0.002457184652 Im(V_IJ) =           0.000951481696 |V_IJ| =           0.002634971316
I =     10 J =      2 Re(V_IJ) =           0.315895276931 Im(V_IJ) =          -0.076982215643 |V_IJ| =           0.325140104436
I =     10 J =      3 Re(V_IJ) =           0.009404355470 Im(V_IJ) =           0.004521105042 |V_IJ| =           0.010434667824
I =     10 J =      4 Re(V_IJ) =          -0.034065939633 Im(V_IJ) =          -0.025162800186 |V_IJ| =           0.042351561439
I =     10 J =      5 Re(V_IJ) =          -0.012173278226 Im(V_IJ) =          -0.001107831614 |V_IJ| =           0.012223583503
I =     10 J =      6 Re(V_IJ) =          -0.587106350603 Im(V_IJ) =           0.044655378948 |V_IJ| =           0.588802148253
I =     10 J =      7 Re(V_IJ) =          -0.014501739864 Im(V_IJ) =           0.000966869958 |V_IJ| =           0.014533936033
I =     10 J =      8 Re(V_IJ) =          -0.167000811841 Im(V_IJ) =           0.053112926246 |V_IJ| =           0.175243413828
I =     10 J =      9 Re(V_IJ) =          -0.057818954971 Im(V_IJ) =           0.030469387742 |V_IJ| =           0.065356064320
I =     10 J =     10 Re(V_IJ) =           0.638190120545 Im(V_IJ) =           0.000000000000 |V_IJ| =           0.638190120545
I =     11 J =      0 Re(V_IJ) =           0.002512532635 Im(V_IJ) =           0.000793885125 |V_IJ| =           0.002634971316
I =     11 J =      1 Re(V_IJ) =          -0.000905574183 Im(V_IJ) =          -0.012871177623 |V_IJ| =           0.012902994924
I =     11 J =      2 Re(V_IJ) =           0.009079323701 Im(V_IJ) =           0.005142778796 |V_IJ| =           0.010434667824
I =     11 J =      3 Re(V_IJ) =          -0.117049927899 Im(V_IJ) =          -0.303340405966 |V_IJ| =           0.325140104436
I =     11 J =      4 Re(V_IJ) =          -0.008112003610 Im(V_IJ) =           0.009143926459 |V_IJ| =           0.012223583503
I =     11 J =      5 Re(V_IJ) =           0.007591603448 Im(V_IJ) =          -0.041665601080 |V_IJ| =           0.042351561439
I =     11 J =      6 Re(V_IJ) =          -0.014527744174 Im(V_IJ) =           0.000424200199 |V_IJ| =           0.014533936033
I =     11 J =      7 Re(V_IJ) =           0.588686137084 Im(V_IJ) =          -0.011687676933 |V_IJ| =           0.588802148253
I =     11 J =      8 Re(V_IJ) =           0.021169648708 Im(V_IJ) =           0.061832524750 |V_IJ| =           0.065356064320
I =     11 J =      9 Re(V_IJ) =          -0.085080745122 Im(V_IJ) =          -0.153204180425 |V_IJ| =           0.175243413828
I =     11 J =     10 Re(V_IJ) =          -0.000000000000 Im(V_IJ) =          -0.000000000000 |V_IJ| =           0.000000000000
I =     11 J =     11 Re(V_IJ) =           0.638190120545 Im(V_IJ) =           0.000000000000 |V_IJ| =           0.638190120545
I =     12 J =      0 Re(V_IJ) =           0.000942762238 Im(V_IJ) =           0.000295908494 |V_IJ| =           0.000988110558
I =     12 J =      1 Re(V_IJ) =           0.021424362859 Im(V_IJ) =           0.003766100999 |V_IJ| =           0.021752858218
I =     12 J =      2 Re(V_IJ) =           0.006496966427 Im(V_IJ) =           0.011522051391 |V_IJ| =           0.013227556124
I =     12 J =      3 Re(V_IJ) =           0.013112214853 Im(V_IJ) =           0.004386563945 |V_IJ| =           0.013826500700
I =     12 J =      4 Re(V_IJ) =           0.010775576798 Im(V_IJ) =          -0.035902243229 |V_IJ| =           0.037484451766
I =     12 J =      5 Re(V_IJ) =           0.233900694169 Im(V_IJ) =          -0.256219845390 |V_IJ| =           0.346926712584
I =     12 J =      6 Re(V_IJ) =           0.058473195577 Im(V_IJ) =           0.084628432643 |V_IJ| =           0.102864406928
I =     12 J =      7 Re(V_IJ) =           0.015218582755 Im(V_IJ) =          -0.018368423164 |V_IJ| =           0.023853809562
I =     12 J =      8 Re(V_IJ) =          -0.023061267448 Im(V_IJ) =          -0.035408319669 |V_IJ| =           0.042256019194
I =     12 J =      9 Re(V_IJ) =          -0.066754228897 Im(V_IJ) =          -0.449512071680 |V_IJ| =           0.454441668052
I =     12 J =     10 Re(V_IJ) =          -0.578145823767 Im(V_IJ) =          -0.020257635625 |V_IJ| =           0.578500618271
I =     12 J =     11 Re(V_IJ) =           0.306752568884 Im(V_IJ) =          -0.108080350282 |V_IJ| =           0.325236069085
I =     12 J =     12 Re(V_IJ) =           2.794303575996 Im(V_IJ) =           0.000000000000 |V_IJ| =           2.794303575996
I =     13 J =      0 Re(V_IJ) =          -0.021531519297 Im(V_IJ) =          -0.003095241091 |V_IJ| =           0.021752858218
I =     13 J =      1 Re(V_IJ) =           0.000988031526 Im(V_IJ) =           0.000012497150 |V_IJ| =           0.000988110558
I =     13 J =      2 Re(V_IJ) =          -0.013280542729 Im(V_IJ) =          -0.003846986670 |V_IJ| =           0.013826500700
I =     13 J =      3 Re(V_IJ) =           0.011895861278 Im(V_IJ) =          -0.005784178893 |V_IJ| =           0.013227556124
I =     13 J =      4 Re(V_IJ) =          -0.333206795035 Im(V_IJ) =           0.096599045788 |V_IJ| =           0.346926712584
I =     13 J =      5 Re(V_IJ) =           0.036968323203 Im(V_IJ) =           0.006198967960 |V_IJ| =           0.037484451766
I =     13 J =      6 Re(V_IJ) =          -0.021737275714 Im(V_IJ) =          -0.009823190680 |V_IJ| =           0.023853809562
I =     13 J =      7 Re(V_IJ) =           0.015387202583 Im(V_IJ) =          -0.101707031268 |V_IJ| =           0.102864406928
I =     13 J =      8 Re(V_IJ) =          -0.235458452620 Im(V_IJ) =           0.388685665740 |V_IJ| =           0.454441668052
I =     13 J =      9 Re(V_IJ) =           0.034963962205 Im(V_IJ) =          -0.023729570267 |V_IJ| =           0.042256019194
I =     13 J =     10 Re(V_IJ) =           0.325171360025 Im(V_IJ) =          -0.006487468968 |V_IJ| =           0.325236069085
I =     13 J =     11 Re(V_IJ) =           0.534236727775 Im(V_IJ) =          -0.221932611475 |V_IJ| =           0.578500618271
I =     13 J =     12 Re(V_IJ) =           0.000000000000 Im(V_IJ) =          -0.000000000000 |V_IJ| =           0.000000000000
I =     13 J =     13 Re(V_IJ) =           2.794303575996 Im(V_IJ) =          -0.000000000000 |V_IJ| =           2.794303575996
I =     14 J =      0 Re(V_IJ) =           0.002829714994 Im(V_IJ) =          -0.002298267637 |V_IJ| =           0.003645452109
I =     14 J =      1 Re(V_IJ) =          -0.004546279645 Im(V_IJ) =           0.003345527441 |V_IJ| =           0.005644573719
I =     14 J =      2 Re(V_IJ) =           0.012305277979 Im(V_IJ) =           0.006408184459 |V_IJ| =           0.013873885332
I =     14 J =      3 Re(V_IJ) =           0.014803944563 Im(V_IJ) =          -0.020744746838 |V_IJ| =           0.025485315301
I =     14 J =      4 Re(V_IJ) =           0.031300718480 Im(V_IJ) =          -0.048454394967 |V_IJ| =           0.057685035919
I =     14 J =      5 Re(V_IJ) =           0.044032724677 Im(V_IJ) =           0.083349408992 |V_IJ| =           0.094265607842
I =     14 J =      6 Re(V_IJ) =           0.137329387554 Im(V_IJ) =           0.166294883490 |V_IJ| =           0.215669536469
I =     14 J =      7 Re(V_IJ) =          -0.219533960552 Im(V_IJ) =          -0.059637808120 |V_IJ| =           0.227490281095
I =     14 J =      8 Re(V_IJ) =           0.120958051967 Im(V_IJ) =           0.061309013136 |V_IJ| =           0.135608426831
I =     14 J =      9 Re(V_IJ) =           0.020264916034 Im(V_IJ) =          -0.129590857864 |V_IJ| =           0.131165762544
I =     14 J =     10 Re(V_IJ) =          -0.730688426508 Im(V_IJ) =           0.094243838668 |V_IJ| =           0.736741119906
I =     14 J =     11 Re(V_IJ) =          -0.083423507967 Im(V_IJ) =          -0.932614600318 |V_IJ| =           0.936338333300
I =     14 J =     12 Re(V_IJ) =           0.536595385189 Im(V_IJ) =          -0.675663737803 |V_IJ| =           0.862818691260
I =     14 J =     13 Re(V_IJ) =           1.043997086601 Im(V_IJ) =          -0.931565551476 |V_IJ| =           1.399194158624
I =     14 J =     14 Re(V_IJ) =           1.698295982425 Im(V_IJ) =           0.000000000000 |V_IJ| =           1.698295982425
I =     15 J =      0 Re(V_IJ) =          -0.005642006194 Im(V_IJ) =          -0.000170230955 |V_IJ| =           0.005644573719
I =     15 J =      1 Re(V_IJ) =          -0.003634399909 Im(V_IJ) =          -0.000283651865 |V_IJ| =           0.003645452109
I =     15 J =      2 Re(V_IJ) =           0.020521284727 Im(V_IJ) =           0.015112186115 |V_IJ| =           0.025485315301
I =     15 J =      3 Re(V_IJ) =          -0.009702209378 Im(V_IJ) =           0.009917248983 |V_IJ| =           0.013873885332
I =     15 J =      4 Re(V_IJ) =          -0.094241284492 Im(V_IJ) =          -0.002141289097 |V_IJ| =           0.094265607841
I =     15 J =      5 Re(V_IJ) =          -0.029357795509 Im(V_IJ) =           0.049655646324 |V_IJ| =           0.057685035919
I =     15 J =      6 Re(V_IJ) =           0.015900689483 Im(V_IJ) =           0.226933902418 |V_IJ| =           0.227490281095
I =     15 J =      7 Re(V_IJ) =           0.136482961861 Im(V_IJ) =           0.166990269425 |V_IJ| =           0.215669536469
I =     15 J =      8 Re(V_IJ) =          -0.082365118388 Im(V_IJ) =          -0.102080578646 |V_IJ| =           0.131165762544
I =     15 J =      9 Re(V_IJ) =           0.074076257640 Im(V_IJ) =          -0.113588527068 |V_IJ| =           0.135608426831
I =     15 J =     10 Re(V_IJ) =          -0.869446725010 Im(V_IJ) =          -0.347551243383 |V_IJ| =           0.936338333300
I =     15 J =     11 Re(V_IJ) =          -0.299968773616 Im(V_IJ) =           0.672908769905 |V_IJ| =           0.736741119906
I =     15 J =     12 Re(V_IJ) =           1.373355780193 Im(V_IJ) =          -0.267653123534 |V_IJ| =           1.399194158624
I =     15 J =     13 Re(V_IJ) =          -0.862620976945 Im(V_IJ) =           0.018470087217 |V_IJ| =           0.862818691260
I =     15 J =     14 Re(V_IJ) =           0.000000000000 Im(V_IJ) =           0.000000000000 |V_IJ| =           0.000000000000
I =     15 J =     15 Re(V_IJ) =           1.698295982425 Im(V_IJ) =          -0.000000000000 |V_IJ| =           1.698295982425
Normal mode =      9 frequency =          84.432000000000 cm^-1
I =      0 J =      0 Re(V_IJ) =           5.236862521483 Im(V_IJ) =           0.000000000000 |V_IJ| =           5.236862521483
I =      1 J =      0 Re(V_IJ) =          -0.000000000000 Im(V_IJ) =          -0.000000000000 |V_IJ| =           0.000000000000
I =      1 J =      1 Re(V_IJ) =           5.236862521483 Im(V_IJ) =           0.000000000000 |V_IJ| =           5.236862521483
I =      2 J =      0 Re(V_IJ) =           0.274591500378 Im(V_IJ) =          -0.355584116904 |V_IJ| =           0.449266687252
I =      2 J =      1 Re(V_IJ) =           0.000422439940 Im(V_IJ) =           0.000002620712 |V_IJ| =           0.000422448069
I =      2 J =      2 Re(V_IJ) =          -0.662406879410 Im(V_IJ) =           0.000000000000 |V_IJ| =           0.662406879410
I =      3 J =      0 Re(V_IJ) =          -0.000404296126 Im(V_IJ) =           0.000122503116 |V_IJ| =           0.000422448069
I =      3 J =      1 Re(V_IJ) =           0.364282184767 Im(V_IJ) =           0.262943047325 |V_IJ| =           0.449266687252
I =      3 J =      2 Re(V_IJ) =          -0.000000000000 Im(V_IJ) =           0.000000000000 |V_IJ| =           0.000000000000
I =      3 J =      3 Re(V_IJ) =          -0.662406879410 Im(V_IJ) =           0.000000000000 |V_IJ| =           0.662406879410
I =      4 J =      0 Re(V_IJ) =           1.025300603031 Im(V_IJ) =           0.120761709427 |V_IJ| =           1.032387871413
I =      4 J =      1 Re(V_IJ) =          -0.000104708079 Im(V_IJ) =          -0.000155796695 |V_IJ| =           0.000187713590
I =      4 J =      2 Re(V_IJ) =          -0.286223615919 Im(V_IJ) =           0.172620708460 |V_IJ| =           0.334248212110
I =      4 J =      3 Re(V_IJ) =           0.000101929259 Im(V_IJ) =          -0.000438372393 |V_IJ| =           0.000450066583
I =      4 J =      4 Re(V_IJ) =           0.127716680625 Im(V_IJ) =           0.000000000000 |V_IJ| =           0.127716680625
I =      5 J =      0 Re(V_IJ) =           0.000168960277 Im(V_IJ) =           0.000081785186 |V_IJ| =           0.000187713590
I =      5 J =      1 Re(V_IJ) =           0.263587988843 Im(V_IJ) =           0.998171372650 |V_IJ| =           1.032387871413
I =      5 J =      2 Re(V_IJ) =           0.000448576799 Im(V_IJ) =          -0.000036589403 |V_IJ| =           0.000450066583
I =      5 J =      3 Re(V_IJ) =           0.212700669911 Im(V_IJ) =          -0.257837724777 |V_IJ| =           0.334248212110
I =      5 J =      4 Re(V_IJ) =           0.000000000000 Im(V_IJ) =          -0.000000000000 |V_IJ| =           0.000000000000
I =      5 J =      5 Re(V_IJ) =           0.127716680625 Im(V_IJ) =           0.000000000000 |V_IJ| =           0.127716680625
I =      6 J =      0 Re(V_IJ) =           0.380984781426 Im(V_IJ) =           0.169698330642 |V_IJ| =           0.417069451172
I =      6 J =      1 Re(V_IJ) =           0.004084061947 Im(V_IJ) =           0.000167708814 |V_IJ| =           0.004087503913
I =      6 J =      2 Re(V_IJ) =           0.010669814557 Im(V_IJ) =          -0.229138812758 |V_IJ| =           0.229387097403
I =      6 J =      3 Re(V_IJ) =          -0.001372240184 Im(V_IJ) =           0.001995214547 |V_IJ| =           0.002421554090
I =      6 J =      4 Re(V_IJ) =           0.011845764835 Im(V_IJ) =           0.015787868283 |V_IJ| =           0.019737753911
I =      6 J =      5 Re(V_IJ) =           0.002824647818 Im(V_IJ) =          -0.000685506494 |V_IJ| =           0.002906639718
I =      6 J =      6 Re(V_IJ) =           1.809964808640 Im(V_IJ) =          -0.000000000000 |V_IJ| =           1.809964808640
I =      7 J =      0 Re(V_IJ) =          -0.003045326164 Im(V_IJ) =          -0.002726476992 |V_IJ| =           0.004087503913
I =      7 J =      1 Re(V_IJ) =           0.391466074395 Im(V_IJ) =           0.143879253887 |V_IJ| =           0.417069451172
I =      7 J =      2 Re(V_IJ) =          -0.001068076647 Im(V_IJ) =           0.002173277821 |V_IJ| =           0.002421554090
I =      7 J =      3 Re(V_IJ) =          -0.194584385870 Im(V_IJ) =           0.121471631381 |V_IJ| =           0.229387097403
I =      7 J =      4 Re(V_IJ) =          -0.002653400093 Im(V_IJ) =           0.001186601195 |V_IJ| =           0.002906639718
I =      7 J =      5 Re(V_IJ) =          -0.000294268372 Im(V_IJ) =          -0.019735560179 |V_IJ| =           0.019737753911
I =      7 J =      6 Re(V_IJ) =          -0.000000000000 Im(V_IJ) =           0.000000000000 |V_IJ| =           0.000000000000
I =      7 J =      7 Re(V_IJ) =           1.809964808640 Im(V_IJ) =          -0.000000000000 |V_IJ| =           1.809964808640
I =      8 J =      0 Re(V_IJ) =           0.021183694937 Im(V_IJ) =           0.000576837062 |V_IJ| =           0.021191547187
I =      8 J =      1 Re(V_IJ) =           0.000852715314 Im(V_IJ) =           0.000780013067 |V_IJ| =           0.001155657299
I =      8 J =      2 Re(V_IJ) =          -0.041807191135 Im(V_IJ) =           0.007205787782 |V_IJ| =           0.042423632661
I =      8 J =      3 Re(V_IJ) =          -0.001460605690 Im(V_IJ) =          -0.001695163492 |V_IJ| =           0.002237621113
I =      8 J =      4 Re(V_IJ) =          -0.201711434681 Im(V_IJ) =           0.339692193038 |V_IJ| =           0.395067448535
I =      8 J =      5 Re(V_IJ) =          -0.001465584243 Im(V_IJ) =           0.003217538381 |V_IJ| =           0.003535603259
I =      8 J =      6 Re(V_IJ) =          -0.126995721590 Im(V_IJ) =          -0.083983729589 |V_IJ| =           0.152253670359
I =      8 J =      7 Re(V_IJ) =          -0.001462178528 Im(V_IJ) =          -0.000540056266 |V_IJ| =           0.001558726024
I =      8 J =      8 Re(V_IJ) =           1.690637328237 Im(V_IJ) =          -0.000000000000 |V_IJ| =           1.690637328237
I =      9 J =      0 Re(V_IJ) =           0.000787273563 Im(V_IJ) =          -0.000846016624 |V_IJ| =           0.001155657299
I =      9 J =      1 Re(V_IJ) =          -0.021068824482 Im(V_IJ) =           0.002277346511 |V_IJ| =           0.021191547187
I =      9 J =      2 Re(V_IJ) =          -0.001778579376 Im(V_IJ) =           0.001357793670 |V_IJ| =           0.002237621113
I =      9 J =      3 Re(V_IJ) =           0.039424997787 Im(V_IJ) =           0.015666338360 |V_IJ| =           0.042423632661
I =      9 J =      4 Re(V_IJ) =          -0.003300248318 Im(V_IJ) =           0.001268405078 |V_IJ| =           0.003535603259
I =      9 J =      5 Re(V_IJ) =           0.351264360635 Im(V_IJ) =          -0.180808290295 |V_IJ| =           0.395067448535
I =      9 J =      6 Re(V_IJ) =          -0.000556802199 Im(V_IJ) =           0.001455883968 |V_IJ| =           0.001558726024
I =      9 J =      7 Re(V_IJ) =           0.020462931037 Im(V_IJ) =          -0.150872292324 |V_IJ| =           0.152253670359
I =      9 J =      8 Re(V_IJ) =          -0.000000000000 Im(V_IJ) =          -0.000000000000 |V_IJ| =           0.000000000000
I =      9 J =      9 Re(V_IJ) =           1.690637328237 Im(V_IJ) =          -0.000000000000 |V_IJ| =           1.690637328237
I =     10 J =      0 Re(V_IJ) =          -0.065567621517 Im(V_IJ) =           0.019968147880 |V_IJ| =           0.068540790199
I =     10 J =      1 Re(V_IJ) =          -0.003396106001 Im(V_IJ) =          -0.000135356774 |V_IJ| =           0.003398802352
I =     10 J =      2 Re(V_IJ) =          -0.041370079378 Im(V_IJ) =           0.000959422694 |V_IJ| =           0.041381202975
I =     10 J =      3 Re(V_IJ) =          -0.000154707238 Im(V_IJ) =          -0.000535667846 |V_IJ| =           0.000557561092
I =     10 J =      4 Re(V_IJ) =           0.178301742497 Im(V_IJ) =          -0.029034989173 |V_IJ| =           0.180650330677
I =     10 J =      5 Re(V_IJ) =           0.002678736528 Im(V_IJ) =          -0.017248456938 |V_IJ| =           0.017455225468
I =     10 J =      6 Re(V_IJ) =           0.365932891969 Im(V_IJ) =           0.308325698751 |V_IJ| =           0.478509788755
I =     10 J =      7 Re(V_IJ) =           0.009366456032 Im(V_IJ) =          -0.012825280902 |V_IJ| =           0.015881383089
I =     10 J =      8 Re(V_IJ) =           0.014423130209 Im(V_IJ) =          -0.156284850177 |V_IJ| =           0.156948976040
I =     10 J =      9 Re(V_IJ) =          -0.102936002161 Im(V_IJ) =          -0.032843205942 |V_IJ| =           0.108048584986
I =     10 J =     10 Re(V_IJ) =          -0.593443344387 Im(V_IJ) =          -0.000000000000 |V_IJ| =           0.593443344387
I =     11 J =      0 Re(V_IJ) =          -0.002734963896 Im(V_IJ) =          -0.002017877577 |V_IJ| =           0.003398802352
I =     11 J =      1 Re(V_IJ) =           0.038683467010 Im(V_IJ) =           0.056581174442 |V_IJ| =           0.068540790199
I =     11 J =      2 Re(V_IJ) =          -0.000528169651 Im(V_IJ) =           0.000178637037 |V_IJ| =           0.000557561092
I =     11 J =      3 Re(V_IJ) =           0.022820143400 Im(V_IJ) =           0.034520211686 |V_IJ| =           0.041381202975
I =     11 J =      4 Re(V_IJ) =           0.013764290562 Im(V_IJ) =           0.010734486548 |V_IJ| =           0.017455225468
I =     11 J =      5 Re(V_IJ) =          -0.149812770842 Im(V_IJ) =           0.100948876498 |V_IJ| =           0.180650330677
I =     11 J =      6 Re(V_IJ) =           0.010549877970 Im(V_IJ) =           0.011870905762 |V_IJ| =           0.015881383089
I =     11 J =      7 Re(V_IJ) =          -0.334774439377 Im(V_IJ) =           0.341903045723 |V_IJ| =           0.478509788755
I =     11 J =      8 Re(V_IJ) =           0.097428712652 Im(V_IJ) =           0.046713409941 |V_IJ| =           0.108048584986
I =     11 J =      9 Re(V_IJ) =          -0.096712141634 Im(V_IJ) =           0.123611256528 |V_IJ| =           0.156948976040
I =     11 J =     10 Re(V_IJ) =           0.000000000000 Im(V_IJ) =           0.000000000000 |V_IJ| =           0.000000000000
I =     11 J =     11 Re(V_IJ) =          -0.593443344387 Im(V_IJ) =          -0.000000000000 |V_IJ| =           0.593443344387
I =     12 J =      0 Re(V_IJ) =           0.000992101146 Im(V_IJ) =           0.001306381687 |V_IJ| =           0.001640395621
I =     12 J =      1 Re(V_IJ) =           0.013395958837 Im(V_IJ) =          -0.018997994645 |V_IJ| =           0.023245978441
I =     12 J =      2 Re(V_IJ) =           0.014351734748 Im(V_IJ) =           0.013093912346 |V_IJ| =           0.019427373235
I =     12 J =      3 Re(V_IJ) =           0.048956272712 Im(V_IJ) =           0.059508443177 |V_IJ| =           0.077058234130
I =     12 J =      4 Re(V_IJ) =          -0.008374134785 Im(V_IJ) =           0.017765906242 |V_IJ| =           0.019640609919
I =     12 J =      5 Re(V_IJ) =          -0.019027386505 Im(V_IJ) =           0.087993414553 |V_IJ| =           0.090027120591
I =     12 J =      6 Re(V_IJ) =           0.064069118919 Im(V_IJ) =          -0.078651380988 |V_IJ| =           0.101444032502
I =     12 J =      7 Re(V_IJ) =          -0.063609022385 Im(V_IJ) =           0.163810450371 |V_IJ| =           0.175726979658
I =     12 J =      8 Re(V_IJ) =          -0.079831725342 Im(V_IJ) =           0.095989452205 |V_IJ| =           0.124848225080
I =     12 J =      9 Re(V_IJ) =           0.473854749774 Im(V_IJ) =           0.764507279078 |V_IJ| =           0.899449667100
I =     12 J =     10 Re(V_IJ) =           0.639151607854 Im(V_IJ) =           0.296541162245 |V_IJ| =           0.704593101533
I =     12 J =     11 Re(V_IJ) =          -0.113996337441 Im(V_IJ) =          -0.116248006130 |V_IJ| =           0.162815121776
I =     12 J =     12 Re(V_IJ) =          -4.202900315544 Im(V_IJ) =          -0.000000000000 |V_IJ| =           4.202900315544
I =     13 J =      0 Re(V_IJ) =          -0.006811299098 Im(V_IJ) =          -0.022225699500 |V_IJ| =           0.023245978441
I =     13 J =      1 Re(V_IJ) =           0.001349690102 Im(V_IJ) =          -0.000932327423 |V_IJ| =           0.001640395621
I =     13 J =      2 Re(V_IJ) =          -0.074108354550 Im(V_IJ) =           0.021116894496 |V_IJ| =           0.077058234130
I =     13 J =      3 Re(V_IJ) =           0.019251105393 Im(V_IJ) =          -0.002611086356 |V_IJ| =           0.019427373235
I =     13 J =      4 Re(V_IJ) =           0.087343864709 Im(V_IJ) =           0.021815859820 |V_IJ| =           0.090027120591
I =     13 J =      5 Re(V_IJ) =          -0.019637689328 Im(V_IJ) =          -0.000338697271 |V_IJ| =           0.019640609919
I =     13 J =      6 Re(V_IJ) =           0.129062707481 Im(V_IJ) =           0.119259334718 |V_IJ| =           0.175726979658
I =     13 J =      7 Re(V_IJ) =           0.092092530113 Im(V_IJ) =           0.042542421508 |V_IJ| =           0.101444032502
I =     13 J =      8 Re(V_IJ) =           0.732721767752 Im(V_IJ) =          -0.521659385718 |V_IJ| =           0.899449667100
I =     13 J =      9 Re(V_IJ) =           0.036480327957 Im(V_IJ) =           0.119399602084 |V_IJ| =           0.124848225080
I =     13 J =     10 Re(V_IJ) =          -0.065930660615 Im(V_IJ) =           0.148868773992 |V_IJ| =           0.162815121776
I =     13 J =     11 Re(V_IJ) =          -0.494367348343 Im(V_IJ) =           0.502048168626 |V_IJ| =           0.704593101533
I =     13 J =     12 Re(V_IJ) =          -0.000000000000 Im(V_IJ) =           0.000000000000 |V_IJ| =           0.000000000000
I =     13 J =     13 Re(V_IJ) =          -4.202900315544 Im(V_IJ) =          -0.000000000000 |V_IJ| =           4.202900315544
I =     14 J =      0 Re(V_IJ) =           0.002114840900 Im(V_IJ) =          -0.000990091674 |V_IJ| =           0.002335130308
I =     14 J =      1 Re(V_IJ) =           0.000146523265 Im(V_IJ) =           0.001956130446 |V_IJ| =           0.001961610407
I =     14 J =      2 Re(V_IJ) =           0.039977612705 Im(V_IJ) =           0.003861909144 |V_IJ| =           0.040163713222
I =     14 J =      3 Re(V_IJ) =          -0.008450166305 Im(V_IJ) =          -0.048257413148 |V_IJ| =           0.048991664948
I =     14 J =      4 Re(V_IJ) =           0.043193933315 Im(V_IJ) =           0.004376488876 |V_IJ| =           0.043415084131
I =     14 J =      5 Re(V_IJ) =           0.050549006075 Im(V_IJ) =           0.044047792514 |V_IJ| =           0.067047819058
I =     14 J =      6 Re(V_IJ) =          -0.033148566717 Im(V_IJ) =          -0.013783924344 |V_IJ| =           0.035900195622
I =     14 J =      7 Re(V_IJ) =           0.027702111942 Im(V_IJ) =          -0.009878053596 |V_IJ| =           0.029410592461
I =     14 J =      8 Re(V_IJ) =          -0.030495574936 Im(V_IJ) =           0.202676928751 |V_IJ| =           0.204958331225
I =     14 J =      9 Re(V_IJ) =          -0.065554286731 Im(V_IJ) =          -0.005544897537 |V_IJ| =           0.065788375854
I =     14 J =     10 Re(V_IJ) =           0.989040805872 Im(V_IJ) =          -0.169919381080 |V_IJ| =           1.003530922167
I =     14 J =     11 Re(V_IJ) =          -0.073609661437 Im(V_IJ) =           1.483369019168 |V_IJ| =           1.485194273246
I =     14 J =     12 Re(V_IJ) =          -0.826835370438 Im(V_IJ) =           0.586744051601 |V_IJ| =           1.013866515818
I =     14 J =     13 Re(V_IJ) =          -1.465015371978 Im(V_IJ) =           1.270702584183 |V_IJ| =           1.939318204313
I =     14 J =     14 Re(V_IJ) =          -3.406430799644 Im(V_IJ) =          -0.000000000000 |V_IJ| =           3.406430799644
I =     15 J =      0 Re(V_IJ) =          -0.000990773390 Im(V_IJ) =          -0.001693010182 |V_IJ| =           0.001961610407
I =     15 J =      1 Re(V_IJ) =          -0.002302881649 Im(V_IJ) =           0.000386742379 |V_IJ| =           0.002335130308
I =     15 J =      2 Re(V_IJ) =           0.006976461390 Im(V_IJ) =           0.048492393433 |V_IJ| =           0.048991664948
I =     15 J =      3 Re(V_IJ) =          -0.036794222448 Im(V_IJ) =           0.016103075925 |V_IJ| =           0.040163713222
I =     15 J =      4 Re(V_IJ) =          -0.061995021920 Im(V_IJ) =          -0.025534825194 |V_IJ| =           0.067047819058
I =     15 J =      5 Re(V_IJ) =           0.023218827479 Im(V_IJ) =           0.036684541440 |V_IJ| =           0.043415084131
I =     15 J =      6 Re(V_IJ) =           0.015066209680 Im(V_IJ) =          -0.025258508958 |V_IJ| =           0.029410592461
I =     15 J =      7 Re(V_IJ) =          -0.007088979753 Im(V_IJ) =          -0.035193329081 |V_IJ| =           0.035900195622
I =     15 J =      8 Re(V_IJ) =           0.053991955098 Im(V_IJ) =          -0.037589615350 |V_IJ| =           0.065788375854
I =     15 J =      9 Re(V_IJ) =          -0.127779422979 Im(V_IJ) =          -0.160250855229 |V_IJ| =           0.204958331225
I =     15 J =     10 Re(V_IJ) =           1.442099948204 Im(V_IJ) =           0.355175687054 |V_IJ| =           1.485194273246
I =     15 J =     11 Re(V_IJ) =           0.446601830655 Im(V_IJ) =          -0.898677426333 |V_IJ| =           1.003530922167
I =     15 J =     12 Re(V_IJ) =          -1.898102029208 Im(V_IJ) =           0.397698106983 |V_IJ| =           1.939318204313
I =     15 J =     13 Re(V_IJ) =           0.967417457440 Im(V_IJ) =          -0.303362448131 |V_IJ| =           1.013866515818
I =     15 J =     14 Re(V_IJ) =          -0.000000000000 Im(V_IJ) =          -0.000000000000 |V_IJ| =           0.000000000000
I =     15 J =     15 Re(V_IJ) =          -3.406430799644 Im(V_IJ) =          -0.000000000000 |V_IJ| =           3.406430799644
Normal mode =     10 frequency =          89.011000000000 cm^-1
I =      0 J =      0 Re(V_IJ) =           1.848031019987 Im(V_IJ) =           0.000000000000 |V_IJ| =           1.848031019987
I =      1 J =      0 Re(V_IJ) =           0.000000000000 Im(V_IJ) =           0.000000000000 |V_IJ| =           0.000000000000
I =      1 J =      1 Re(V_IJ) =           1.848031019987 Im(V_IJ) =           0.000000000000 |V_IJ| =           1.848031019987
I =      2 J =      0 Re(V_IJ) =          -0.048977280783 Im(V_IJ) =          -0.332596482918 |V_IJ| =           0.336183275138
I =      2 J =      1 Re(V_IJ) =           0.000245380126 Im(V_IJ) =           0.000250308865 |V_IJ| =           0.000350522373
I =      2 J =      2 Re(V_IJ) =           0.783945560538 Im(V_IJ) =           0.000000000000 |V_IJ| =           0.783945560538
I =      3 J =      0 Re(V_IJ) =          -0.000164175399 Im(V_IJ) =           0.000309697227 |V_IJ| =           0.000350522373
I =      3 J =      1 Re(V_IJ) =           0.047511094635 Im(V_IJ) =           0.332809089974 |V_IJ| =           0.336183275138
I =      3 J =      2 Re(V_IJ) =           0.000000000000 Im(V_IJ) =          -0.000000000000 |V_IJ| =           0.000000000000
I =      3 J =      3 Re(V_IJ) =           0.783945560538 Im(V_IJ) =           0.000000000000 |V_IJ| =           0.783945560538
I =      4 J =      0 Re(V_IJ) =          -0.304482833195 Im(V_IJ) =          -0.083385410259 |V_IJ| =           0.315694349576
I =      4 J =      1 Re(V_IJ) =           0.000022391541 Im(V_IJ) =           0.000033192877 |V_IJ| =           0.000040039333
I =      4 J =      2 Re(V_IJ) =          -0.655907135550 Im(V_IJ) =           0.105628725239 |V_IJ| =           0.664358034543
I =      4 J =      3 Re(V_IJ) =           0.000825193043 Im(V_IJ) =          -0.000156182239 |V_IJ| =           0.000839843110
I =      4 J =      4 Re(V_IJ) =           0.868206981593 Im(V_IJ) =           0.000000000000 |V_IJ| =           0.868206981593
I =      5 J =      0 Re(V_IJ) =          -0.000036009101 Im(V_IJ) =          -0.000017506936 |V_IJ| =           0.000040039333
I =      5 J =      1 Re(V_IJ) =          -0.125329244527 Im(V_IJ) =          -0.289750759827 |V_IJ| =           0.315694349576
I =      5 J =      2 Re(V_IJ) =           0.000275420731 Im(V_IJ) =          -0.000793397675 |V_IJ| =           0.000839843110
I =      5 J =      3 Re(V_IJ) =           0.200605650717 Im(V_IJ) =          -0.633347433058 |V_IJ| =           0.664358034543
I =      5 J =      4 Re(V_IJ) =           0.000000000000 Im(V_IJ) =          -0.000000000000 |V_IJ| =           0.000000000000
I =      5 J =      5 Re(V_IJ) =           0.868206981593 Im(V_IJ) =           0.000000000000 |V_IJ| =           0.868206981593
I =      6 J =      0 Re(V_IJ) =           0.108463368439 Im(V_IJ) =           0.157153268454 |V_IJ| =           0.190948820575
I =      6 J =      1 Re(V_IJ) =           0.001572527310 Im(V_IJ) =          -0.000175862518 |V_IJ| =           0.001582330486
I =      6 J =      2 Re(V_IJ) =          -0.094344025138 Im(V_IJ) =           0.069479260932 |V_IJ| =           0.117167242773
I =      6 J =      3 Re(V_IJ) =          -0.000056847465 Im(V_IJ) =          -0.001284578982 |V_IJ| =           0.001285836224
I =      6 J =      4 Re(V_IJ) =           0.324861704887 Im(V_IJ) =          -0.686005731096 |V_IJ| =           0.759038200882
I =      6 J =      5 Re(V_IJ) =           0.001923176729 Im(V_IJ) =           0.004000647149 |V_IJ| =           0.004438894721
I =      6 J =      6 Re(V_IJ) =           1.154624860161 Im(V_IJ) =           0.000000000000 |V_IJ| =           1.154624860161
I =      7 J =      0 Re(V_IJ) =          -0.001004979577 Im(V_IJ) =          -0.001222205309 |V_IJ| =           0.001582330486
I =      7 J =      1 Re(V_IJ) =           0.187313543226 Im(V_IJ) =          -0.037082187141 |V_IJ| =           0.190948820575
I =      7 J =      2 Re(V_IJ) =           0.001147971829 Im(V_IJ) =          -0.000579254240 |V_IJ| =           0.001285836224
I =      7 J =      3 Re(V_IJ) =           0.014402312751 Im(V_IJ) =          -0.116278700399 |V_IJ| =           0.117167242773
I =      7 J =      4 Re(V_IJ) =           0.000927526564 Im(V_IJ) =           0.004340907833 |V_IJ| =           0.004438894721
I =      7 J =      5 Re(V_IJ) =           0.676762014929 Im(V_IJ) =           0.343703601301 |V_IJ| =           0.759038200882
I =      7 J =      6 Re(V_IJ) =           0.000000000000 Im(V_IJ) =           0.000000000000 |V_IJ| =           0.000000000000
I =      7 J =      7 Re(V_IJ) =           1.154624860161 Im(V_IJ) =          -0.000000000000 |V_IJ| =           1.154624860161
I =      8 J =      0 Re(V_IJ) =           0.509817574903 Im(V_IJ) =           0.007463192430 |V_IJ| =           0.509872198616
I =      8 J =      1 Re(V_IJ) =           0.000871916582 Im(V_IJ) =           0.000146474180 |V_IJ| =           0.000884134159
I =      8 J =      2 Re(V_IJ) =          -0.023084321868 Im(V_IJ) =          -0.038196555335 |V_IJ| =           0.044630289665
I =      8 J =      3 Re(V_IJ) =           0.008473209483 Im(V_IJ) =           0.005205772001 |V_IJ| =           0.009944613671
I =      8 J =      4 Re(V_IJ) =          -0.115384920550 Im(V_IJ) =          -0.155640378523 |V_IJ| =           0.193746244653
I =      8 J =      5 Re(V_IJ) =           0.002084578927 Im(V_IJ) =          -0.000300233055 |V_IJ| =           0.002106088599
I =      8 J =      6 Re(V_IJ) =          -0.372924870963 Im(V_IJ) =           0.256882961857 |V_IJ| =           0.452837515534
I =      8 J =      7 Re(V_IJ) =           0.020227202279 Im(V_IJ) =           0.004261856084 |V_IJ| =           0.020671311747
I =      8 J =      8 Re(V_IJ) =           0.577201113231 Im(V_IJ) =          -0.000000000000 |V_IJ| =           0.577201113231
I =      9 J =      0 Re(V_IJ) =           0.000857325510 Im(V_IJ) =          -0.000216069853 |V_IJ| =           0.000884134159
I =      9 J =      1 Re(V_IJ) =          -0.507568912159 Im(V_IJ) =           0.048409279394 |V_IJ| =           0.509872198616
I =      9 J =      2 Re(V_IJ) =           0.009364104455 Im(V_IJ) =          -0.003347967862 |V_IJ| =           0.009944613671
I =      9 J =      3 Re(V_IJ) =           0.030460031988 Im(V_IJ) =          -0.032619767118 |V_IJ| =           0.044630289665
I =      9 J =      4 Re(V_IJ) =           0.000425696011 Im(V_IJ) =          -0.002062617777 |V_IJ| =           0.002106088599
I =      9 J =      5 Re(V_IJ) =          -0.148380776325 Im(V_IJ) =          -0.124582312285 |V_IJ| =           0.193746244653
I =      9 J =      6 Re(V_IJ) =           0.010117095199 Im(V_IJ) =          -0.018026300620 |V_IJ| =           0.020671311747
I =      9 J =      7 Re(V_IJ) =           0.438926317925 Im(V_IJ) =          -0.111379993299 |V_IJ| =           0.452837515534
I =      9 J =      8 Re(V_IJ) =          -0.000000000000 Im(V_IJ) =          -0.000000000000 |V_IJ| =           0.000000000000
I =      9 J =      9 Re(V_IJ) =           0.577201113231 Im(V_IJ) =           0.000000000000 |V_IJ| =           0.577201113231
I =     10 J =      0 Re(V_IJ) =           0.028345871479 Im(V_IJ) =           0.015199106208 |V_IJ| =           0.032163663651
I =     10 J =      1 Re(V_IJ) =          -0.003249485291 Im(V_IJ) =          -0.001137988870 |V_IJ| =           0.003442989010
I =     10 J =      2 Re(V_IJ) =          -0.643635140203 Im(V_IJ) =           0.058775431246 |V_IJ| =           0.646313194220
I =     10 J =      3 Re(V_IJ) =          -0.021095393219 Im(V_IJ) =          -0.008635330522 |V_IJ| =           0.022794397300
I =     10 J =      4 Re(V_IJ) =           0.144225886484 Im(V_IJ) =          -0.048302357391 |V_IJ| =           0.152099388761
I =     10 J =      5 Re(V_IJ) =           0.008830698759 Im(V_IJ) =           0.005207503391 |V_IJ| =           0.010251796532
I =     10 J =      6 Re(V_IJ) =          -0.186122578353 Im(V_IJ) =           0.347888969491 |V_IJ| =           0.394548285088
I =     10 J =      7 Re(V_IJ) =          -0.012038442962 Im(V_IJ) =           0.003304041942 |V_IJ| =           0.012483621354
I =     10 J =      8 Re(V_IJ) =           0.025501617212 Im(V_IJ) =           0.022926854591 |V_IJ| =           0.034292464797
I =     10 J =      9 Re(V_IJ) =           0.171798377569 Im(V_IJ) =           0.014848914435 |V_IJ| =           0.172438895830
I =     10 J =     10 Re(V_IJ) =          -0.696067147141 Im(V_IJ) =          -0.000000000000 |V_IJ| =           0.696067147141
I =     11 J =      0 Re(V_IJ) =          -0.003247464553 Im(V_IJ) =          -0.001143742674 |V_IJ| =           0.003442989010
I =     11 J =      1 Re(V_IJ) =          -0.031624844263 Im(V_IJ) =          -0.005862634628 |V_IJ| =           0.032163663651
I =     11 J =      2 Re(V_IJ) =          -0.019129426791 Im(V_IJ) =          -0.012395546739 |V_IJ| =           0.022794397300
I =     11 J =      3 Re(V_IJ) =           0.319027314807 Im(V_IJ) =           0.562087464217 |V_IJ| =           0.646313194220
I =     11 J =      4 Re(V_IJ) =           0.002868676396 Im(V_IJ) =          -0.009842257255 |V_IJ| =           0.010251796532
I =     11 J =      5 Re(V_IJ) =          -0.138176561915 Im(V_IJ) =           0.063572492472 |V_IJ| =           0.152099388761
I =     11 J =      6 Re(V_IJ) =          -0.012299211796 Im(V_IJ) =          -0.002137800572 |V_IJ| =           0.012483621354
I =     11 J =      7 Re(V_IJ) =           0.218534518276 Im(V_IJ) =           0.328498118089 |V_IJ| =           0.394548285088
I =     11 J =      8 Re(V_IJ) =          -0.135191426670 Im(V_IJ) =          -0.107044154207 |V_IJ| =           0.172438895830
I =     11 J =      9 Re(V_IJ) =           0.034282870853 Im(V_IJ) =           0.000811115227 |V_IJ| =           0.034292464797
I =     11 J =     10 Re(V_IJ) =           0.000000000000 Im(V_IJ) =          -0.000000000000 |V_IJ| =           0.000000000000
I =     11 J =     11 Re(V_IJ) =          -0.696067147141 Im(V_IJ) =          -0.000000000000 |V_IJ| =           0.696067147141
I =     12 J =      0 Re(V_IJ) =          -0.000798082879 Im(V_IJ) =          -0.003702250342 |V_IJ| =           0.003787293741
I =     12 J =      1 Re(V_IJ) =          -0.034173023336 Im(V_IJ) =          -0.000819618091 |V_IJ| =           0.034182850930
I =     12 J =      2 Re(V_IJ) =          -0.029988393247 Im(V_IJ) =          -0.027540202840 |V_IJ| =           0.040715678823
I =     12 J =      3 Re(V_IJ) =          -0.067205372609 Im(V_IJ) =          -0.045344704062 |V_IJ| =           0.081072216536
I =     12 J =      4 Re(V_IJ) =          -0.021319893979 Im(V_IJ) =           0.040369319290 |V_IJ| =           0.045653256392
I =     12 J =      5 Re(V_IJ) =          -0.352440800149 Im(V_IJ) =           0.390648516518 |V_IJ| =           0.526137606589
I =     12 J =      6 Re(V_IJ) =          -0.175308836134 Im(V_IJ) =          -0.051844696150 |V_IJ| =           0.182814278834
I =     12 J =      7 Re(V_IJ) =          -0.026081433004 Im(V_IJ) =           0.176589415034 |V_IJ| =           0.178505077377
I =     12 J =      8 Re(V_IJ) =          -0.032628410979 Im(V_IJ) =           0.040143031192 |V_IJ| =           0.051730804713
I =     12 J =      9 Re(V_IJ) =           0.349327364427 Im(V_IJ) =           0.392633966553 |V_IJ| =           0.525538808490
I =     12 J =     10 Re(V_IJ) =           0.162497291764 Im(V_IJ) =          -0.030989066095 |V_IJ| =           0.165425790154
I =     12 J =     11 Re(V_IJ) =          -0.240468344669 Im(V_IJ) =           0.149573831263 |V_IJ| =           0.283191376610
I =     12 J =     12 Re(V_IJ) =          -2.220370284132 Im(V_IJ) =           0.000000000000 |V_IJ| =           2.220370284132
I =     13 J =      0 Re(V_IJ) =           0.032727968941 Im(V_IJ) =           0.009866475901 |V_IJ| =           0.034182850930
I =     13 J =      1 Re(V_IJ) =          -0.001911667931 Im(V_IJ) =           0.003269421906 |V_IJ| =           0.003787293741
I =     13 J =      2 Re(V_IJ) =           0.081067100808 Im(V_IJ) =           0.000910747305 |V_IJ| =           0.081072216536
I =     13 J =      3 Re(V_IJ) =          -0.040328164597 Im(V_IJ) =           0.005604073721 |V_IJ| =           0.040715678823
I =     13 J =      4 Re(V_IJ) =           0.506181025138 Im(V_IJ) =          -0.143532403512 |V_IJ| =           0.526137606589
I =     13 J =      5 Re(V_IJ) =          -0.045635142304 Im(V_IJ) =           0.001285926162 |V_IJ| =           0.045653256392
I =     13 J =      6 Re(V_IJ) =           0.100954159093 Im(V_IJ) =           0.147215218001 |V_IJ| =           0.178505077377
I =     13 J =      7 Re(V_IJ) =          -0.134754933834 Im(V_IJ) =           0.123540148749 |V_IJ| =           0.182814278834
I =     13 J =      8 Re(V_IJ) =           0.474024658974 Im(V_IJ) =          -0.226917742616 |V_IJ| =           0.525538808490
I =     13 J =      9 Re(V_IJ) =           0.014557723601 Im(V_IJ) =           0.049640193794 |V_IJ| =           0.051730804713
I =     13 J =     10 Re(V_IJ) =          -0.277672682860 Im(V_IJ) =          -0.055634854003 |V_IJ| =           0.283191376610
I =     13 J =     11 Re(V_IJ) =          -0.163033819449 Im(V_IJ) =           0.028029730003 |V_IJ| =           0.165425790154
I =     13 J =     12 Re(V_IJ) =          -0.000000000000 Im(V_IJ) =           0.000000000000 |V_IJ| =           0.000000000000
I =     13 J =     13 Re(V_IJ) =          -2.220370284132 Im(V_IJ) =          -0.000000000000 |V_IJ| =           2.220370284132
I =     14 J =      0 Re(V_IJ) =          -0.006186758879 Im(V_IJ) =          -0.000806366930 |V_IJ| =           0.006239087518
I =     14 J =      1 Re(V_IJ) =           0.006980854169 Im(V_IJ) =          -0.000924336207 |V_IJ| =           0.007041784032
I =     14 J =      2 Re(V_IJ) =          -0.059606869237 Im(V_IJ) =          -0.006695856853 |V_IJ| =           0.059981775226
I =     14 J =      3 Re(V_IJ) =          -0.026727744475 Im(V_IJ) =           0.074287436693 |V_IJ| =           0.078949322829
I =     14 J =      4 Re(V_IJ) =          -0.084373265556 Im(V_IJ) =           0.085276692918 |V_IJ| =           0.119962336988
I =     14 J =      5 Re(V_IJ) =          -0.115462631938 Im(V_IJ) =          -0.190463998562 |V_IJ| =           0.222728880305
I =     14 J =      6 Re(V_IJ) =          -0.244613293005 Im(V_IJ) =          -0.187203842851 |V_IJ| =           0.308027501845
I =     14 J =      7 Re(V_IJ) =           0.201757331639 Im(V_IJ) =           0.079888092696 |V_IJ| =           0.216997991291
I =     14 J =      8 Re(V_IJ) =          -0.218964201034 Im(V_IJ) =           0.159210531985 |V_IJ| =           0.270727381012
I =     14 J =      9 Re(V_IJ) =           0.016499618384 Im(V_IJ) =           0.137358172798 |V_IJ| =           0.138345600007
I =     14 J =     10 Re(V_IJ) =           0.464833993804 Im(V_IJ) =          -0.030828415690 |V_IJ| =           0.465855163125
I =     14 J =     11 Re(V_IJ) =          -0.064161131177 Im(V_IJ) =           0.510486698794 |V_IJ| =           0.514502983858
I =     14 J =     12 Re(V_IJ) =          -0.228172771270 Im(V_IJ) =           0.285358808819 |V_IJ| =           0.365366204403
I =     14 J =     13 Re(V_IJ) =          -0.281805901978 Im(V_IJ) =           0.523954155378 |V_IJ| =           0.594930687834
I =     14 J =     14 Re(V_IJ) =          -2.315572104236 Im(V_IJ) =          -0.000000000000 |V_IJ| =           2.315572104236
I =     15 J =      0 Re(V_IJ) =           0.006269927442 Im(V_IJ) =          -0.003205422316 |V_IJ| =           0.007041784032
I =     15 J =      1 Re(V_IJ) =           0.004633161638 Im(V_IJ) =          -0.004178519629 |V_IJ| =           0.006239087518
I =     15 J =      2 Re(V_IJ) =          -0.048505099391 Im(V_IJ) =          -0.062291660021 |V_IJ| =           0.078949322829
I =     15 J =      3 Re(V_IJ) =           0.054568790363 Im(V_IJ) =          -0.024901013584 |V_IJ| =           0.059981775226
I =     15 J =      4 Re(V_IJ) =           0.221986440228 Im(V_IJ) =           0.018170703811 |V_IJ| =           0.222728880305
I =     15 J =      5 Re(V_IJ) =           0.038579748503 Im(V_IJ) =          -0.113589459463 |V_IJ| =           0.119962336988
I =     15 J =      6 Re(V_IJ) =          -0.039215779012 Im(V_IJ) =          -0.213425047501 |V_IJ| =           0.216997991291
I =     15 J =      7 Re(V_IJ) =          -0.136174619908 Im(V_IJ) =          -0.276292263348 |V_IJ| =           0.308027501845
I =     15 J =      8 Re(V_IJ) =           0.054414614993 Im(V_IJ) =           0.127194947684 |V_IJ| =           0.138345600007
I =     15 J =      9 Re(V_IJ) =          -0.269239317529 Im(V_IJ) =          -0.028346158933 |V_IJ| =           0.270727381012
I =     15 J =     10 Re(V_IJ) =           0.507427322277 Im(V_IJ) =           0.085034304879 |V_IJ| =           0.514502983858
I =     15 J =     11 Re(V_IJ) =           0.162927254741 Im(V_IJ) =          -0.436435267448 |V_IJ| =           0.465855163125
I =     15 J =     12 Re(V_IJ) =          -0.587677756780 Im(V_IJ) =          -0.092614132363 |V_IJ| =           0.594930687834
I =     15 J =     13 Re(V_IJ) =           0.365254523116 Im(V_IJ) =          -0.009033087152 |V_IJ| =           0.365366204403
I =     15 J =     14 Re(V_IJ) =          -0.000000000000 Im(V_IJ) =          -0.000000000000 |V_IJ| =           0.000000000000
I =     15 J =     15 Re(V_IJ) =          -2.315572104236 Im(V_IJ) =          -0.000000000000 |V_IJ| =           2.315572104236
Normal mode =     11 frequency =          91.353000000000 cm^-1
I =      0 J =      0 Re(V_IJ) =          -1.045677263396 Im(V_IJ) =           0.000000000000 |V_IJ| =           1.045677263396
I =      1 J =      0 Re(V_IJ) =          -0.000000000000 Im(V_IJ) =           0.000000000000 |V_IJ| =           0.000000000000
I =      1 J =      1 Re(V_IJ) =          -1.045677263396 Im(V_IJ) =           0.000000000000 |V_IJ| =           1.045677263396
I =      2 J =      0 Re(V_IJ) =          -0.342324563144 Im(V_IJ) =          -0.256799069535 |V_IJ| =           0.427939094552
I =      2 J =      1 Re(V_IJ) =          -0.000024514602 Im(V_IJ) =           0.000395427931 |V_IJ| =           0.000396187095
I =      2 J =      2 Re(V_IJ) =           0.680403909686 Im(V_IJ) =          -0.000000000000 |V_IJ| =           0.680403909686
I =      3 J =      0 Re(V_IJ) =           0.000135822719 Im(V_IJ) =           0.000372177919 |V_IJ| =           0.000396187095
I =      3 J =      1 Re(V_IJ) =          -0.255283410390 Im(V_IJ) =           0.343456327683 |V_IJ| =           0.427939094552
I =      3 J =      2 Re(V_IJ) =           0.000000000000 Im(V_IJ) =           0.000000000000 |V_IJ| =           0.000000000000
I =      3 J =      3 Re(V_IJ) =           0.680403909686 Im(V_IJ) =          -0.000000000000 |V_IJ| =           0.680403909686
I =      4 J =      0 Re(V_IJ) =          -0.978145561511 Im(V_IJ) =          -0.143537368279 |V_IJ| =           0.988621118324
I =      4 J =      1 Re(V_IJ) =           0.000072110863 Im(V_IJ) =           0.000133171636 |V_IJ| =           0.000151441940
I =      4 J =      2 Re(V_IJ) =          -1.149555055292 Im(V_IJ) =           0.005690651113 |V_IJ| =           1.149569140442
I =      4 J =      3 Re(V_IJ) =           0.000667004001 Im(V_IJ) =          -0.000525333237 |V_IJ| =           0.000849040251
I =      4 J =      4 Re(V_IJ) =          -0.743008478180 Im(V_IJ) =          -0.000000000000 |V_IJ| =           0.743008478180
I =      5 J =      0 Re(V_IJ) =          -0.000141980626 Im(V_IJ) =          -0.000052689308 |V_IJ| =           0.000151441940
I =      5 J =      1 Re(V_IJ) =          -0.279513973681 Im(V_IJ) =          -0.948284584982 |V_IJ| =           0.988621118324
I =      5 J =      2 Re(V_IJ) =           0.000617405434 Im(V_IJ) =          -0.000582820622 |V_IJ| =           0.000849040251
I =      5 J =      3 Re(V_IJ) =           0.174086062534 Im(V_IJ) =          -1.136311247629 |V_IJ| =           1.149569140442
I =      5 J =      4 Re(V_IJ) =          -0.000000000000 Im(V_IJ) =           0.000000000000 |V_IJ| =           0.000000000000
I =      5 J =      5 Re(V_IJ) =          -0.743008478180 Im(V_IJ) =          -0.000000000000 |V_IJ| =           0.743008478180
I =      6 J =      0 Re(V_IJ) =          -0.265034204897 Im(V_IJ) =          -0.049339128294 |V_IJ| =           0.269587609779
I =      6 J =      1 Re(V_IJ) =          -0.002303516234 Im(V_IJ) =          -0.000664416888 |V_IJ| =           0.002397422958
I =      6 J =      2 Re(V_IJ) =          -0.066398344616 Im(V_IJ) =           0.268528676632 |V_IJ| =           0.276615961835
I =      6 J =      3 Re(V_IJ) =           0.001462177442 Im(V_IJ) =          -0.001878095066 |V_IJ| =           0.002380168890
I =      6 J =      4 Re(V_IJ) =           0.608098198865 Im(V_IJ) =          -1.400046792590 |V_IJ| =           1.526405726176
I =      6 J =      5 Re(V_IJ) =           0.016856504595 Im(V_IJ) =           0.004175568783 |V_IJ| =           0.017365975982
I =      6 J =      6 Re(V_IJ) =          -1.671918965645 Im(V_IJ) =          -0.000000000000 |V_IJ| =           1.671918965645
I =      7 J =      0 Re(V_IJ) =           0.002114829802 Im(V_IJ) =           0.001129217318 |V_IJ| =           0.002397422958
I =      7 J =      1 Re(V_IJ) =          -0.224430638794 Im(V_IJ) =          -0.149359859791 |V_IJ| =           0.269587609779
I =      7 J =      2 Re(V_IJ) =           0.000921923344 Im(V_IJ) =          -0.002194370364 |V_IJ| =           0.002380168890
I =      7 J =      3 Re(V_IJ) =           0.201651942171 Im(V_IJ) =          -0.189348579505 |V_IJ| =           0.276615961835
I =      7 J =      4 Re(V_IJ) =          -0.010775367830 Im(V_IJ) =           0.013618684589 |V_IJ| =           0.017365975982
I =      7 J =      5 Re(V_IJ) =           1.337763016055 Im(V_IJ) =           0.735054116224 |V_IJ| =           1.526405726176
I =      7 J =      6 Re(V_IJ) =           0.000000000000 Im(V_IJ) =          -0.000000000000 |V_IJ| =           0.000000000000
I =      7 J =      7 Re(V_IJ) =          -1.671918965645 Im(V_IJ) =           0.000000000000 |V_IJ| =           1.671918965645
I =      8 J =      0 Re(V_IJ) =           0.012103691662 Im(V_IJ) =           0.039702564413 |V_IJ| =           0.041506541326
I =      8 J =      1 Re(V_IJ) =           0.000205620162 Im(V_IJ) =          -0.000432153605 |V_IJ| =           0.000478577464
I =      8 J =      2 Re(V_IJ) =          -0.012347227313 Im(V_IJ) =          -0.015953894441 |V_IJ| =           0.020173764402
I =      8 J =      3 Re(V_IJ) =          -0.000882621824 Im(V_IJ) =          -0.001792799068 |V_IJ| =           0.001998286712
I =      8 J =      4 Re(V_IJ) =           0.147115600100 Im(V_IJ) =          -0.408296966688 |V_IJ| =           0.433992410993
I =      8 J =      5 Re(V_IJ) =           0.002098661622 Im(V_IJ) =           0.000237767887 |V_IJ| =           0.002112087633
I =      8 J =      6 Re(V_IJ) =          -0.559047741215 Im(V_IJ) =           0.624090194638 |V_IJ| =           0.837868097018
I =      8 J =      7 Re(V_IJ) =          -0.000873666016 Im(V_IJ) =          -0.011373637451 |V_IJ| =           0.011407143427
I =      8 J =      8 Re(V_IJ) =          -1.545289104069 Im(V_IJ) =          -0.000000000000 |V_IJ| =           1.545289104069
I =      9 J =      0 Re(V_IJ) =           0.000239684078 Im(V_IJ) =           0.000414231737 |V_IJ| =           0.000478577464
I =      9 J =      1 Re(V_IJ) =          -0.008873946587 Im(V_IJ) =           0.040546837667 |V_IJ| =           0.041506541326
I =      9 J =      2 Re(V_IJ) =          -0.001233120387 Im(V_IJ) =           0.001572438836 |V_IJ| =           0.001998286712
I =      9 J =      3 Re(V_IJ) =           0.015369840492 Im(V_IJ) =          -0.013067087411 |V_IJ| =           0.020173764402
I =      9 J =      4 Re(V_IJ) =          -0.000110469768 Im(V_IJ) =          -0.002109196672 |V_IJ| =           0.002112087633
I =      9 J =      5 Re(V_IJ) =          -0.416443375734 Im(V_IJ) =           0.122165165277 |V_IJ| =           0.433992410993
I =      9 J =      6 Re(V_IJ) =           0.007982068661 Im(V_IJ) =           0.008149202480 |V_IJ| =           0.011407143427
I =      9 J =      7 Re(V_IJ) =           0.837813798826 Im(V_IJ) =          -0.009538684299 |V_IJ| =           0.837868097018
I =      9 J =      8 Re(V_IJ) =           0.000000000000 Im(V_IJ) =          -0.000000000000 |V_IJ| =           0.000000000000
I =      9 J =      9 Re(V_IJ) =          -1.545289104069 Im(V_IJ) =          -0.000000000000 |V_IJ| =           1.545289104069
I =     10 J =      0 Re(V_IJ) =          -0.032361219901 Im(V_IJ) =          -0.000745878259 |V_IJ| =           0.032369814455
I =     10 J =      1 Re(V_IJ) =          -0.001260584135 Im(V_IJ) =           0.000280108327 |V_IJ| =           0.001291329948
I =     10 J =      2 Re(V_IJ) =           0.063812906430 Im(V_IJ) =          -0.069361083769 |V_IJ| =           0.094249917606
I =     10 J =      3 Re(V_IJ) =           0.001201134126 Im(V_IJ) =           0.001567856383 |V_IJ| =           0.001975068816
I =     10 J =      4 Re(V_IJ) =          -0.124176940146 Im(V_IJ) =           0.036254026652 |V_IJ| =           0.129360994556
I =     10 J =      5 Re(V_IJ) =          -0.013526872001 Im(V_IJ) =           0.007666951082 |V_IJ| =           0.015548582090
I =     10 J =      6 Re(V_IJ) =          -0.505360286760 Im(V_IJ) =          -0.104212493605 |V_IJ| =           0.515993472107
I =     10 J =      7 Re(V_IJ) =          -0.003694507108 Im(V_IJ) =          -0.003037813929 |V_IJ| =           0.004783063479
I =     10 J =      8 Re(V_IJ) =          -0.046996784840 Im(V_IJ) =           0.260639002200 |V_IJ| =           0.264842193114
I =     10 J =      9 Re(V_IJ) =          -0.034425534028 Im(V_IJ) =           0.053004234333 |V_IJ| =           0.063202581042
I =     10 J =     10 Re(V_IJ) =          -0.015069734588 Im(V_IJ) =           0.000000000000 |V_IJ| =           0.015069734588
I =     11 J =      0 Re(V_IJ) =          -0.000808616949 Im(V_IJ) =          -0.001006812626 |V_IJ| =           0.001291329948
I =     11 J =      1 Re(V_IJ) =           0.025721145510 Im(V_IJ) =           0.019652673139 |V_IJ| =           0.032369814455
I =     11 J =      2 Re(V_IJ) =           0.001972940957 Im(V_IJ) =           0.000091655914 |V_IJ| =           0.001975068816
I =     11 J =      3 Re(V_IJ) =           0.020543550763 Im(V_IJ) =          -0.091983745796 |V_IJ| =           0.094249917606
I =     11 J =      4 Re(V_IJ) =          -0.015107619362 Im(V_IJ) =           0.003676716228 |V_IJ| =           0.015548582090
I =     11 J =      5 Re(V_IJ) =           0.115315791222 Im(V_IJ) =          -0.058621968641 |V_IJ| =           0.129360994556
I =     11 J =      6 Re(V_IJ) =          -0.003387106610 Im(V_IJ) =           0.003377159317 |V_IJ| =           0.004783063479
I =     11 J =      7 Re(V_IJ) =           0.493080054447 Im(V_IJ) =          -0.152056973415 |V_IJ| =           0.515993472107
I =     11 J =      8 Re(V_IJ) =          -0.011310331091 Im(V_IJ) =           0.062182333994 |V_IJ| =           0.063202581042
I =     11 J =      9 Re(V_IJ) =           0.144594494251 Im(V_IJ) =          -0.221886952040 |V_IJ| =           0.264842193114
I =     11 J =     10 Re(V_IJ) =          -0.000000000000 Im(V_IJ) =          -0.000000000000 |V_IJ| =           0.000000000000
I =     11 J =     11 Re(V_IJ) =          -0.015069734588 Im(V_IJ) =           0.000000000000 |V_IJ| =           0.015069734588
I =     12 J =      0 Re(V_IJ) =           0.001024824323 Im(V_IJ) =          -0.000982876693 |V_IJ| =           0.001419968833
I =     12 J =      1 Re(V_IJ) =           0.011360870036 Im(V_IJ) =           0.003028822870 |V_IJ| =           0.011757684123
I =     12 J =      2 Re(V_IJ) =           0.005033153798 Im(V_IJ) =          -0.002360047206 |V_IJ| =           0.005558998109
I =     12 J =      3 Re(V_IJ) =           0.078929771466 Im(V_IJ) =           0.067122054998 |V_IJ| =           0.103611191919
I =     12 J =      4 Re(V_IJ) =          -0.038185186306 Im(V_IJ) =          -0.038078183381 |V_IJ| =           0.053926398942
I =     12 J =      5 Re(V_IJ) =           0.151696073771 Im(V_IJ) =          -0.135501887363 |V_IJ| =           0.203402213057
I =     12 J =      6 Re(V_IJ) =           0.052132323651 Im(V_IJ) =           0.094135996823 |V_IJ| =           0.107607458232
I =     12 J =      7 Re(V_IJ) =           0.080459409768 Im(V_IJ) =          -0.082011294209 |V_IJ| =           0.114889377220
I =     12 J =      8 Re(V_IJ) =          -0.039509188213 Im(V_IJ) =          -0.029932276150 |V_IJ| =           0.049567298785
I =     12 J =      9 Re(V_IJ) =          -0.142881618807 Im(V_IJ) =          -0.568366329337 |V_IJ| =           0.586050715653
I =     12 J =     10 Re(V_IJ) =          -0.588195211494 Im(V_IJ) =           0.046976470075 |V_IJ| =           0.590068127901
I =     12 J =     11 Re(V_IJ) =          -0.257390132301 Im(V_IJ) =           0.398298242863 |V_IJ| =           0.474226918757
I =     12 J =     12 Re(V_IJ) =           2.530631852603 Im(V_IJ) =          -0.000000000000 |V_IJ| =           2.530631852603
I =     13 J =      0 Re(V_IJ) =          -0.011739092921 Im(V_IJ) =          -0.000660933694 |V_IJ| =           0.011757684123
I =     13 J =      1 Re(V_IJ) =           0.000667653271 Im(V_IJ) =           0.001253216101 |V_IJ| =           0.001419968833
I =     13 J =      2 Re(V_IJ) =          -0.103094215711 Im(V_IJ) =           0.010337397047 |V_IJ| =           0.103611191919
I =     13 J =      3 Re(V_IJ) =           0.002798481861 Im(V_IJ) =           0.004803223839 |V_IJ| =           0.005558998109
I =     13 J =      4 Re(V_IJ) =          -0.188588716701 Im(V_IJ) =           0.076202074839 |V_IJ| =           0.203402213057
I =     13 J =      5 Re(V_IJ) =           0.017284335563 Im(V_IJ) =           0.051081388460 |V_IJ| =           0.053926398942
I =     13 J =      6 Re(V_IJ) =          -0.108294065055 Im(V_IJ) =          -0.038366189177 |V_IJ| =           0.114889377220
I =     13 J =      7 Re(V_IJ) =           0.005516285356 Im(V_IJ) =          -0.107465974443 |V_IJ| =           0.107607458232
I =     13 J =      8 Re(V_IJ) =          -0.351639141167 Im(V_IJ) =           0.468834038564 |V_IJ| =           0.586050715653
I =     13 J =      9 Re(V_IJ) =           0.048012655498 Im(V_IJ) =          -0.012316737426 |V_IJ| =           0.049567298785
I =     13 J =     10 Re(V_IJ) =          -0.380834828341 Im(V_IJ) =          -0.282588046451 |V_IJ| =           0.474226918757
I =     13 J =     11 Re(V_IJ) =           0.567249756022 Im(V_IJ) =          -0.162505722538 |V_IJ| =           0.590068127901
I =     13 J =     12 Re(V_IJ) =           0.000000000000 Im(V_IJ) =          -0.000000000000 |V_IJ| =           0.000000000000
I =     13 J =     13 Re(V_IJ) =           2.530631852603 Im(V_IJ) =           0.000000000000 |V_IJ| =           2.530631852603
I =     14 J =      0 Re(V_IJ) =          -0.000133425203 Im(V_IJ) =           0.000418548341 |V_IJ| =           0.000439300579
I =     14 J =      1 Re(V_IJ) =          -0.006187054790 Im(V_IJ) =           0.004104491011 |V_IJ| =           0.007424721775
I =     14 J =      2 Re(V_IJ) =           0.003855730893 Im(V_IJ) =          -0.013731433508 |V_IJ| =           0.014262500724
I =     14 J =      3 Re(V_IJ) =          -0.023106685889 Im(V_IJ) =           0.007209250766 |V_IJ| =           0.024205210790
I =     14 J =      4 Re(V_IJ) =          -0.081703855306 Im(V_IJ) =          -0.005382543121 |V_IJ| =           0.081880960804
I =     14 J =      5 Re(V_IJ) =           0.095368690979 Im(V_IJ) =           0.113484306909 |V_IJ| =           0.148235876675
I =     14 J =      6 Re(V_IJ) =           0.221587795704 Im(V_IJ) =           0.158431728973 |V_IJ| =           0.272400007251
I =     14 J =      7 Re(V_IJ) =          -0.155708909566 Im(V_IJ) =           0.000355635975 |V_IJ| =           0.155709315698
I =     14 J =      8 Re(V_IJ) =           0.156106893867 Im(V_IJ) =           0.039556992919 |V_IJ| =           0.161040733982
I =     14 J =      9 Re(V_IJ) =          -0.046956395918 Im(V_IJ) =          -0.180450996070 |V_IJ| =           0.186460357986
I =     14 J =     10 Re(V_IJ) =          -0.590428058088 Im(V_IJ) =          -0.014163237958 |V_IJ| =           0.590597908130
I =     14 J =     11 Re(V_IJ) =          -0.028576584695 Im(V_IJ) =          -1.075765030650 |V_IJ| =           1.076144517415
I =     14 J =     12 Re(V_IJ) =           0.639992870722 Im(V_IJ) =          -0.231731421149 |V_IJ| =           0.680654336740
I =     14 J =     13 Re(V_IJ) =           1.340072085332 Im(V_IJ) =          -0.712961036893 |V_IJ| =           1.517928402136
I =     14 J =     14 Re(V_IJ) =           1.809927783590 Im(V_IJ) =           0.000000000000 |V_IJ| =           1.809927783590
I =     15 J =      0 Re(V_IJ) =          -0.007423450699 Im(V_IJ) =           0.000137379597 |V_IJ| =           0.007424721775
I =     15 J =      1 Re(V_IJ) =           0.000347593296 Im(V_IJ) =           0.000268633392 |V_IJ| =           0.000439300579
I =     15 J =      2 Re(V_IJ) =          -0.024202903537 Im(V_IJ) =           0.000334200206 |V_IJ| =           0.024205210790
I =     15 J =      3 Re(V_IJ) =          -0.007934885252 Im(V_IJ) =          -0.011851435480 |V_IJ| =           0.014262500724
I =     15 J =      4 Re(V_IJ) =          -0.144141807926 Im(V_IJ) =          -0.034597895046 |V_IJ| =           0.148235876675
I =     15 J =      5 Re(V_IJ) =          -0.041329210106 Im(V_IJ) =          -0.070685133757 |V_IJ| =           0.081880960804
I =     15 J =      6 Re(V_IJ) =          -0.030566165588 Im(V_IJ) =           0.152679731846 |V_IJ| =           0.155709315698
I =     15 J =      7 Re(V_IJ) =           0.112417879035 Im(V_IJ) =           0.248120906865 |V_IJ| =           0.272400007251
I =     15 J =      8 Re(V_IJ) =          -0.049594853334 Im(V_IJ) =          -0.179743749886 |V_IJ| =           0.186460357986
I =     15 J =      9 Re(V_IJ) =           0.115392301477 Im(V_IJ) =          -0.112333141865 |V_IJ| =           0.161040733982
I =     15 J =     10 Re(V_IJ) =          -1.022315662937 Im(V_IJ) =          -0.336091814354 |V_IJ| =           1.076144517415
I =     15 J =     11 Re(V_IJ) =          -0.155870334266 Im(V_IJ) =           0.569658079889 |V_IJ| =           0.590597908130
I =     15 J =     12 Re(V_IJ) =           1.378424491184 Im(V_IJ) =          -0.635651284995 |V_IJ| =           1.517928402136
I =     15 J =     13 Re(V_IJ) =          -0.571707972723 Im(V_IJ) =           0.369378288544 |V_IJ| =           0.680654336740
I =     15 J =     14 Re(V_IJ) =           0.000000000000 Im(V_IJ) =          -0.000000000000 |V_IJ| =           0.000000000000
I =     15 J =     15 Re(V_IJ) =           1.809927783590 Im(V_IJ) =          -0.000000000000 |V_IJ| =           1.809927783590
Normal mode =     12 frequency =          94.025000000000 cm^-1
I =      0 J =      0 Re(V_IJ) =           4.669811640481 Im(V_IJ) =           0.000000000000 |V_IJ| =           4.669811640481
I =      1 J =      0 Re(V_IJ) =          -0.000000000000 Im(V_IJ) =          -0.000000000000 |V_IJ| =           0.000000000000
I =      1 J =      1 Re(V_IJ) =           4.669811640481 Im(V_IJ) =           0.000000000000 |V_IJ| =           4.669811640481
I =      2 J =      0 Re(V_IJ) =           0.542691699257 Im(V_IJ) =          -0.036217523338 |V_IJ| =           0.543898877954
I =      2 J =      1 Re(V_IJ) =           0.000346029665 Im(V_IJ) =          -0.000376986807 |V_IJ| =           0.000511718264
I =      2 J =      2 Re(V_IJ) =           0.449457985817 Im(V_IJ) =           0.000000000000 |V_IJ| =           0.449457985817
I =      3 J =      0 Re(V_IJ) =          -0.000438857205 Im(V_IJ) =          -0.000263172823 |V_IJ| =           0.000511718264
I =      3 J =      1 Re(V_IJ) =           0.530626623918 Im(V_IJ) =          -0.119421000787 |V_IJ| =           0.543898877954
I =      3 J =      2 Re(V_IJ) =          -0.000000000000 Im(V_IJ) =          -0.000000000000 |V_IJ| =           0.000000000000
I =      3 J =      3 Re(V_IJ) =           0.449457985817 Im(V_IJ) =           0.000000000000 |V_IJ| =           0.449457985817
I =      4 J =      0 Re(V_IJ) =          -0.055333765752 Im(V_IJ) =           0.283697992837 |V_IJ| =           0.289043901115
I =      4 J =      1 Re(V_IJ) =           0.000054937855 Im(V_IJ) =           0.000064558778 |V_IJ| =           0.000084770300
I =      4 J =      2 Re(V_IJ) =           0.196619466238 Im(V_IJ) =           0.107683991521 |V_IJ| =           0.224176396023
I =      4 J =      3 Re(V_IJ) =          -0.000709367027 Im(V_IJ) =          -0.000184951578 |V_IJ| =           0.000733081622
I =      4 J =      4 Re(V_IJ) =           0.535350435118 Im(V_IJ) =           0.000000000000 |V_IJ| =           0.535350435118
I =      5 J =      0 Re(V_IJ) =          -0.000071635779 Im(V_IJ) =          -0.000045324595 |V_IJ| =           0.000084770300
I =      5 J =      1 Re(V_IJ) =           0.273112406674 Im(V_IJ) =          -0.094636092969 |V_IJ| =           0.289043901115
I =      5 J =      2 Re(V_IJ) =           0.000079003664 Im(V_IJ) =           0.000728812106 |V_IJ| =           0.000733081622
I =      5 J =      3 Re(V_IJ) =           0.077708705339 Im(V_IJ) =           0.210276992675 |V_IJ| =           0.224176396023
I =      5 J =      4 Re(V_IJ) =           0.000000000000 Im(V_IJ) =           0.000000000000 |V_IJ| =           0.000000000000
I =      5 J =      5 Re(V_IJ) =           0.535350435118 Im(V_IJ) =           0.000000000000 |V_IJ| =           0.535350435118
I =      6 J =      0 Re(V_IJ) =          -0.167613495876 Im(V_IJ) =          -0.159812002992 |V_IJ| =           0.231590501317
I =      6 J =      1 Re(V_IJ) =          -0.002220726646 Im(V_IJ) =           0.000648400996 |V_IJ| =           0.002313449953
I =      6 J =      2 Re(V_IJ) =           0.058392383424 Im(V_IJ) =           0.839880299855 |V_IJ| =           0.841907707844
I =      6 J =      3 Re(V_IJ) =           0.006006514321 Im(V_IJ) =          -0.005452754131 |V_IJ| =           0.008112382011
I =      6 J =      4 Re(V_IJ) =          -0.251258038997 Im(V_IJ) =           0.367333567320 |V_IJ| =           0.445044438052
I =      6 J =      5 Re(V_IJ) =           0.000342501658 Im(V_IJ) =          -0.001771311598 |V_IJ| =           0.001804120883
I =      6 J =      6 Re(V_IJ) =           1.257221270034 Im(V_IJ) =          -0.000000000000 |V_IJ| =           1.257221270034
I =      7 J =      0 Re(V_IJ) =           0.001140387651 Im(V_IJ) =           0.002012850390 |V_IJ| =           0.002313449953
I =      7 J =      1 Re(V_IJ) =          -0.231579657922 Im(V_IJ) =          -0.002241057064 |V_IJ| =           0.231590501317
I =      7 J =      2 Re(V_IJ) =           0.001814465476 Im(V_IJ) =          -0.007906861383 |V_IJ| =           0.008112382011
I =      7 J =      3 Re(V_IJ) =           0.760953929728 Im(V_IJ) =          -0.360218968627 |V_IJ| =           0.841907707844
I =      7 J =      4 Re(V_IJ) =          -0.001354937422 Im(V_IJ) =          -0.001191216497 |V_IJ| =           0.001804120883
I =      7 J =      5 Re(V_IJ) =          -0.423520340767 Im(V_IJ) =          -0.136729926489 |V_IJ| =           0.445044438052
I =      7 J =      6 Re(V_IJ) =          -0.000000000000 Im(V_IJ) =          -0.000000000000 |V_IJ| =           0.000000000000
I =      7 J =      7 Re(V_IJ) =           1.257221270034 Im(V_IJ) =          -0.000000000000 |V_IJ| =           1.257221270034
I =      8 J =      0 Re(V_IJ) =           0.361000397852 Im(V_IJ) =          -0.005550623624 |V_IJ| =           0.361043067613
I =      8 J =      1 Re(V_IJ) =           0.001235331006 Im(V_IJ) =          -0.000088019063 |V_IJ| =           0.001238462777
I =      8 J =      2 Re(V_IJ) =           0.200956281220 Im(V_IJ) =          -0.000163290657 |V_IJ| =           0.200956347563
I =      8 J =      3 Re(V_IJ) =           0.001807705771 Im(V_IJ) =           0.000822941687 |V_IJ| =           0.001986210757
I =      8 J =      4 Re(V_IJ) =           0.804458197967 Im(V_IJ) =           1.139325062652 |V_IJ| =           1.394709500456
I =      8 J =      5 Re(V_IJ) =           0.001842034315 Im(V_IJ) =          -0.001399989645 |V_IJ| =           0.002313668391
I =      8 J =      6 Re(V_IJ) =           0.044396851901 Im(V_IJ) =           0.016588700359 |V_IJ| =           0.047394782818
I =      8 J =      7 Re(V_IJ) =          -0.037101182460 Im(V_IJ) =          -0.014495087840 |V_IJ| =           0.039832214494
I =      8 J =      8 Re(V_IJ) =           1.089496575972 Im(V_IJ) =          -0.000000000000 |V_IJ| =           1.089496575972
I =      9 J =      0 Re(V_IJ) =           0.001238409011 Im(V_IJ) =          -0.000011539930 |V_IJ| =           0.001238462777
I =      9 J =      1 Re(V_IJ) =          -0.360278877211 Im(V_IJ) =           0.023478230501 |V_IJ| =           0.361043067613
I =      9 J =      2 Re(V_IJ) =           0.001938491018 Im(V_IJ) =          -0.000432765233 |V_IJ| =           0.001986210757
I =      9 J =      3 Re(V_IJ) =          -0.196609559419 Im(V_IJ) =          -0.041570840391 |V_IJ| =           0.200956347563
I =      9 J =      4 Re(V_IJ) =           0.001508779690 Im(V_IJ) =          -0.001754036849 |V_IJ| =           0.002313668391
I =      9 J =      5 Re(V_IJ) =           1.088612327766 Im(V_IJ) =           0.871858813398 |V_IJ| =           1.394709500456
I =      9 J =      6 Re(V_IJ) =          -0.013532532417 Im(V_IJ) =           0.037462993445 |V_IJ| =           0.039832214494
I =      9 J =      7 Re(V_IJ) =          -0.016762975087 Im(V_IJ) =           0.044331344493 |V_IJ| =           0.047394782818
I =      9 J =      8 Re(V_IJ) =           0.000000000000 Im(V_IJ) =           0.000000000000 |V_IJ| =           0.000000000000
I =      9 J =      9 Re(V_IJ) =           1.089496575972 Im(V_IJ) =          -0.000000000000 |V_IJ| =           1.089496575972
I =     10 J =      0 Re(V_IJ) =          -0.055322712679 Im(V_IJ) =           0.008132776482 |V_IJ| =           0.055917301361
I =     10 J =      1 Re(V_IJ) =          -0.006936298373 Im(V_IJ) =          -0.000766045316 |V_IJ| =           0.006978471218
I =     10 J =      2 Re(V_IJ) =          -0.408744974612 Im(V_IJ) =           0.027140119856 |V_IJ| =           0.409645017517
I =     10 J =      3 Re(V_IJ) =          -0.016445982354 Im(V_IJ) =          -0.007284403392 |V_IJ| =           0.017987019441
I =     10 J =      4 Re(V_IJ) =           0.109185813692 Im(V_IJ) =           0.093505401752 |V_IJ| =           0.143752572389
I =     10 J =      5 Re(V_IJ) =          -0.012048995673 Im(V_IJ) =          -0.003392521399 |V_IJ| =           0.012517487694
I =     10 J =      6 Re(V_IJ) =           0.934670983590 Im(V_IJ) =          -1.519870148293 |V_IJ| =           1.784268790075
I =     10 J =      7 Re(V_IJ) =           0.064233205715 Im(V_IJ) =           0.005849959733 |V_IJ| =           0.064499044530
I =     10 J =      8 Re(V_IJ) =          -0.327712414917 Im(V_IJ) =           0.002825028049 |V_IJ| =           0.327724591195
I =     10 J =      9 Re(V_IJ) =          -0.156821247643 Im(V_IJ) =          -0.007766390525 |V_IJ| =           0.157013440616
I =     10 J =     10 Re(V_IJ) =          -0.326582041970 Im(V_IJ) =          -0.000000000000 |V_IJ| =           0.326582041970
I =     11 J =      0 Re(V_IJ) =          -0.005892093144 Im(V_IJ) =          -0.003739291233 |V_IJ| =           0.006978471218
I =     11 J =      1 Re(V_IJ) =           0.038088715628 Im(V_IJ) =           0.040938909772 |V_IJ| =           0.055917301361
I =     11 J =      2 Re(V_IJ) =          -0.015366852240 Im(V_IJ) =          -0.009348407382 |V_IJ| =           0.017987019441
I =     11 J =      3 Re(V_IJ) =           0.210964855421 Im(V_IJ) =           0.351145084195 |V_IJ| =           0.409645017517
I =     11 J =      4 Re(V_IJ) =          -0.006456810506 Im(V_IJ) =           0.010723669906 |V_IJ| =           0.012517487694
I =     11 J =      5 Re(V_IJ) =          -0.015528354537 Im(V_IJ) =           0.142911414078 |V_IJ| =           0.143752572389
I =     11 J =      6 Re(V_IJ) =           0.063379523821 Im(V_IJ) =          -0.011965061867 |V_IJ| =           0.064499044530
I =     11 J =      7 Re(V_IJ) =          -1.075716604508 Im(V_IJ) =          -1.423533948321 |V_IJ| =           1.784268790075
I =     11 J =      8 Re(V_IJ) =           0.119435226430 Im(V_IJ) =           0.101923732378 |V_IJ| =           0.157013440616
I =     11 J =      9 Re(V_IJ) =          -0.236515216852 Im(V_IJ) =          -0.226856694571 |V_IJ| =           0.327724591195
I =     11 J =     10 Re(V_IJ) =          -0.000000000000 Im(V_IJ) =          -0.000000000000 |V_IJ| =           0.000000000000
I =     11 J =     11 Re(V_IJ) =          -0.326582041970 Im(V_IJ) =          -0.000000000000 |V_IJ| =           0.326582041970
I =     12 J =      0 Re(V_IJ) =           0.005592838532 Im(V_IJ) =           0.002655931598 |V_IJ| =           0.006191430812
I =     12 J =      1 Re(V_IJ) =           0.020287801381 Im(V_IJ) =          -0.031091926090 |V_IJ| =           0.037125500035
I =     12 J =      2 Re(V_IJ) =          -0.006703078224 Im(V_IJ) =           0.017782472314 |V_IJ| =           0.019003883269
I =     12 J =      3 Re(V_IJ) =           0.026157413940 Im(V_IJ) =           0.040437455880 |V_IJ| =           0.048160130213
I =     12 J =      4 Re(V_IJ) =          -0.066175634639 Im(V_IJ) =           0.021934872707 |V_IJ| =           0.069716233838
I =     12 J =      5 Re(V_IJ) =          -0.144070760734 Im(V_IJ) =           0.326335933888 |V_IJ| =           0.356723318336
I =     12 J =      6 Re(V_IJ) =           0.199784667913 Im(V_IJ) =          -0.108215783576 |V_IJ| =           0.227210407657
I =     12 J =      7 Re(V_IJ) =           0.095395860015 Im(V_IJ) =          -0.036631693708 |V_IJ| =           0.102187333324
I =     12 J =      8 Re(V_IJ) =           0.190285994335 Im(V_IJ) =          -0.169838463271 |V_IJ| =           0.255056588322
I =     12 J =      9 Re(V_IJ) =          -1.417271520280 Im(V_IJ) =          -1.370702482871 |V_IJ| =           1.971670322023
I =     12 J =     10 Re(V_IJ) =          -1.047913293019 Im(V_IJ) =          -0.147855501777 |V_IJ| =           1.058292737900
I =     12 J =     11 Re(V_IJ) =           0.215845387684 Im(V_IJ) =          -0.028268971556 |V_IJ| =           0.217688690881
I =     12 J =     12 Re(V_IJ) =          -1.783642021660 Im(V_IJ) =          -0.000000000000 |V_IJ| =           1.783642021660
I =     13 J =      0 Re(V_IJ) =          -0.009592812087 Im(V_IJ) =          -0.035864755808 |V_IJ| =           0.037125500035
I =     13 J =      1 Re(V_IJ) =           0.006141905972 Im(V_IJ) =          -0.000781541123 |V_IJ| =           0.006191430812
I =     13 J =      2 Re(V_IJ) =          -0.044509962040 Im(V_IJ) =           0.018391884659 |V_IJ| =           0.048160130213
I =     13 J =      3 Re(V_IJ) =           0.004596831939 Im(V_IJ) =          -0.018439542169 |V_IJ| =           0.019003883269
I =     13 J =      4 Re(V_IJ) =           0.356409129433 Im(V_IJ) =           0.014968577139 |V_IJ| =           0.356723318336
I =     13 J =      5 Re(V_IJ) =          -0.048920208960 Im(V_IJ) =           0.049670578977 |V_IJ| =           0.069716233838
I =     13 J =      6 Re(V_IJ) =          -0.101793407125 Im(V_IJ) =           0.008964003451 |V_IJ| =           0.102187333324
I =     13 J =      7 Re(V_IJ) =           0.227010511349 Im(V_IJ) =           0.009528750429 |V_IJ| =           0.227210407657
I =     13 J =      8 Re(V_IJ) =          -1.837197115076 Im(V_IJ) =           0.715674939552 |V_IJ| =           1.971670322023
I =     13 J =      9 Re(V_IJ) =          -0.109764210960 Im(V_IJ) =          -0.230229627196 |V_IJ| =           0.255056588322
I =     13 J =     10 Re(V_IJ) =           0.212031533312 Im(V_IJ) =          -0.049305121627 |V_IJ| =           0.217688690881
I =     13 J =     11 Re(V_IJ) =           0.929310148947 Im(V_IJ) =          -0.506326146032 |V_IJ| =           1.058292737900
I =     13 J =     12 Re(V_IJ) =           0.000000000000 Im(V_IJ) =          -0.000000000000 |V_IJ| =           0.000000000000
I =     13 J =     13 Re(V_IJ) =          -1.783642021660 Im(V_IJ) =          -0.000000000000 |V_IJ| =           1.783642021660
I =     14 J =      0 Re(V_IJ) =           0.006523648345 Im(V_IJ) =           0.005286890804 |V_IJ| =           0.008396975771
I =     14 J =      1 Re(V_IJ) =          -0.000905745550 Im(V_IJ) =           0.004465692138 |V_IJ| =           0.004556619500
I =     14 J =      2 Re(V_IJ) =           0.007517605439 Im(V_IJ) =           0.038870239803 |V_IJ| =           0.039590528336
I =     14 J =      3 Re(V_IJ) =          -0.040706234059 Im(V_IJ) =          -0.051260879306 |V_IJ| =           0.065457430735
I =     14 J =      4 Re(V_IJ) =           0.018751859121 Im(V_IJ) =           0.100197096052 |V_IJ| =           0.101936697405
I =     14 J =      5 Re(V_IJ) =           0.078198521016 Im(V_IJ) =          -0.004015265833 |V_IJ| =           0.078301539249
I =     14 J =      6 Re(V_IJ) =           0.032844903291 Im(V_IJ) =          -0.092723904611 |V_IJ| =           0.098369254132
I =     14 J =      7 Re(V_IJ) =           0.179708665850 Im(V_IJ) =           0.061811969099 |V_IJ| =           0.190041900920
I =     14 J =      8 Re(V_IJ) =           0.156021026623 Im(V_IJ) =          -0.380051293018 |V_IJ| =           0.410830312992
I =     14 J =      9 Re(V_IJ) =           0.083718189324 Im(V_IJ) =          -0.109957417903 |V_IJ| =           0.138200466626
I =     14 J =     10 Re(V_IJ) =          -1.141173389413 Im(V_IJ) =           0.131975047267 |V_IJ| =           1.148779403456
I =     14 J =     11 Re(V_IJ) =           0.283275115606 Im(V_IJ) =          -1.443884702749 |V_IJ| =           1.471410148788
I =     14 J =     12 Re(V_IJ) =           0.689191128839 Im(V_IJ) =          -0.292868898679 |V_IJ| =           0.748836833952
I =     14 J =     13 Re(V_IJ) =           0.835438558643 Im(V_IJ) =          -1.273161904199 |V_IJ| =           1.522793098084
I =     14 J =     14 Re(V_IJ) =          -5.891113843792 Im(V_IJ) =          -0.000000000000 |V_IJ| =           5.891113843792
I =     15 J =      0 Re(V_IJ) =          -0.003282497993 Im(V_IJ) =          -0.003160377857 |V_IJ| =           0.004556619500
I =     15 J =      1 Re(V_IJ) =          -0.002364842808 Im(V_IJ) =           0.008057091323 |V_IJ| =           0.008396975771
I =     15 J =      2 Re(V_IJ) =          -0.022746072638 Im(V_IJ) =           0.061378265029 |V_IJ| =           0.065457430735
I =     15 J =      3 Re(V_IJ) =           0.004943455287 Im(V_IJ) =           0.039280684614 |V_IJ| =           0.039590528336
I =     15 J =      4 Re(V_IJ) =          -0.031355556782 Im(V_IJ) =          -0.071749286461 |V_IJ| =           0.078301539249
I =     15 J =      5 Re(V_IJ) =           0.098014670923 Im(V_IJ) =          -0.028003831194 |V_IJ| =           0.101936697405
I =     15 J =      6 Re(V_IJ) =          -0.025762121771 Im(V_IJ) =          -0.188287644808 |V_IJ| =           0.190041900920
I =     15 J =      7 Re(V_IJ) =          -0.097335112828 Im(V_IJ) =           0.014226242279 |V_IJ| =           0.098369254132
I =     15 J =      8 Re(V_IJ) =          -0.127491113447 Im(V_IJ) =          -0.053342150010 |V_IJ| =           0.138200466626
I =     15 J =      9 Re(V_IJ) =           0.325192413358 Im(V_IJ) =           0.251060630860 |V_IJ| =           0.410830312992
I =     15 J =     10 Re(V_IJ) =          -1.464445067803 Im(V_IJ) =          -0.142998144545 |V_IJ| =           1.471410148788
I =     15 J =     11 Re(V_IJ) =          -0.453911687331 Im(V_IJ) =           1.055300098507 |V_IJ| =           1.148779403456
I =     15 J =     12 Re(V_IJ) =           1.519163744849 Im(V_IJ) =           0.105073002758 |V_IJ| =           1.522793098084
I =     15 J =     13 Re(V_IJ) =          -0.650152146500 Im(V_IJ) =           0.371562633059 |V_IJ| =           0.748836833952
I =     15 J =     14 Re(V_IJ) =           0.000000000000 Im(V_IJ) =          -0.000000000000 |V_IJ| =           0.000000000000
I =     15 J =     15 Re(V_IJ) =          -5.891113843792 Im(V_IJ) =          -0.000000000000 |V_IJ| =           5.891113843792
Normal mode =     13 frequency =          98.223000000000 cm^-1
I =      0 J =      0 Re(V_IJ) =          -4.182645038927 Im(V_IJ) =          -0.000000000000 |V_IJ| =           4.182645038927
I =      1 J =      0 Re(V_IJ) =           0.000000000000 Im(V_IJ) =          -0.000000000000 |V_IJ| =           0.000000000000
I =      1 J =      1 Re(V_IJ) =          -4.182645038927 Im(V_IJ) =          -0.000000000000 |V_IJ| =           4.182645038927
I =      2 J =      0 Re(V_IJ) =          -0.296283483824 Im(V_IJ) =           0.417211029084 |V_IJ| =           0.511711779790
I =      2 J =      1 Re(V_IJ) =          -0.000469191956 Im(V_IJ) =          -0.000022630678 |V_IJ| =           0.000469737415
I =      2 J =      2 Re(V_IJ) =          -1.190796344576 Im(V_IJ) =          -0.000000000000 |V_IJ| =           1.190796344576
I =      3 J =      0 Re(V_IJ) =           0.000443438869 Im(V_IJ) =          -0.000154968412 |V_IJ| =           0.000469737415
I =      3 J =      1 Re(V_IJ) =          -0.402585302334 Im(V_IJ) =          -0.315870258051 |V_IJ| =           0.511711779790
I =      3 J =      2 Re(V_IJ) =           0.000000000000 Im(V_IJ) =           0.000000000000 |V_IJ| =           0.000000000000
I =      3 J =      3 Re(V_IJ) =          -1.190796344576 Im(V_IJ) =          -0.000000000000 |V_IJ| =           1.190796344576
I =      4 J =      0 Re(V_IJ) =           0.516977887882 Im(V_IJ) =           0.328399332813 |V_IJ| =           0.612464087397
I =      4 J =      1 Re(V_IJ) =          -0.000045180888 Im(V_IJ) =          -0.000053146432 |V_IJ| =           0.000069755687
I =      4 J =      2 Re(V_IJ) =           1.339812262278 Im(V_IJ) =          -0.221550183388 |V_IJ| =           1.358006399805
I =      4 J =      3 Re(V_IJ) =          -0.000915348830 Im(V_IJ) =           0.000975621030 |V_IJ| =           0.001337796650
I =      4 J =      4 Re(V_IJ) =           0.152021339766 Im(V_IJ) =          -0.000000000000 |V_IJ| =           0.152021339766
I =      5 J =      0 Re(V_IJ) =           0.000058966029 Im(V_IJ) =           0.000037267458 |V_IJ| =           0.000069755687
I =      5 J =      1 Re(V_IJ) =           0.397762959261 Im(V_IJ) =           0.465721898337 |V_IJ| =           0.612464087397
I =      5 J =      2 Re(V_IJ) =          -0.001099224872 Im(V_IJ) =           0.000762498889 |V_IJ| =           0.001337796650
I =      5 J =      3 Re(V_IJ) =          -0.415495771398 Im(V_IJ) =           1.292882301627 |V_IJ| =           1.358006399805
I =      5 J =      4 Re(V_IJ) =          -0.000000000000 Im(V_IJ) =          -0.000000000000 |V_IJ| =           0.000000000000
I =      5 J =      5 Re(V_IJ) =           0.152021339766 Im(V_IJ) =          -0.000000000000 |V_IJ| =           0.152021339766
I =      6 J =      0 Re(V_IJ) =           0.066469491577 Im(V_IJ) =          -0.038054908339 |V_IJ| =           0.076592227799
I =      6 J =      1 Re(V_IJ) =           0.000027752727 Im(V_IJ) =           0.000484237489 |V_IJ| =           0.000485032122
I =      6 J =      2 Re(V_IJ) =          -0.065515269977 Im(V_IJ) =           0.557019136126 |V_IJ| =           0.560858777778
I =      6 J =      3 Re(V_IJ) =           0.003359385687 Im(V_IJ) =          -0.005338630171 |V_IJ| =           0.006307649665
I =      6 J =      4 Re(V_IJ) =          -0.524371504425 Im(V_IJ) =           1.452142887194 |V_IJ| =           1.543918533952
I =      6 J =      5 Re(V_IJ) =          -0.017663688355 Im(V_IJ) =          -0.005603694139 |V_IJ| =           0.018531251288
I =      6 J =      6 Re(V_IJ) =           0.347833065325 Im(V_IJ) =           0.000000000000 |V_IJ| =           0.347833065325
I =      7 J =      0 Re(V_IJ) =          -0.000357429816 Im(V_IJ) =           0.000327872057 |V_IJ| =           0.000485032122
I =      7 J =      1 Re(V_IJ) =           0.021135577795 Im(V_IJ) =           0.073618317765 |V_IJ| =           0.076592227799
I =      7 J =      2 Re(V_IJ) =           0.003010767911 Im(V_IJ) =          -0.005542717824 |V_IJ| =           0.006307649665
I =      7 J =      3 Re(V_IJ) =           0.453645902059 Im(V_IJ) =          -0.329799885015 |V_IJ| =           0.560858777778
I =      7 J =      4 Re(V_IJ) =           0.010539689088 Im(V_IJ) =          -0.015242120202 |V_IJ| =           0.018531251288
I =      7 J =      5 Re(V_IJ) =          -1.303431831076 Im(V_IJ) =          -0.827496163870 |V_IJ| =           1.543918533952
I =      7 J =      6 Re(V_IJ) =           0.000000000000 Im(V_IJ) =           0.000000000000 |V_IJ| =           0.000000000000
I =      7 J =      7 Re(V_IJ) =           0.347833065325 Im(V_IJ) =           0.000000000000 |V_IJ| =           0.347833065325
I =      8 J =      0 Re(V_IJ) =          -0.120021329690 Im(V_IJ) =          -0.055048005405 |V_IJ| =           0.132043184147
I =      8 J =      1 Re(V_IJ) =          -0.000813133269 Im(V_IJ) =           0.000029613797 |V_IJ| =           0.000813672348
I =      8 J =      2 Re(V_IJ) =          -0.051542820352 Im(V_IJ) =           0.032085223746 |V_IJ| =           0.060713457426
I =      8 J =      3 Re(V_IJ) =           0.001615018267 Im(V_IJ) =           0.002446915044 |V_IJ| =           0.002931838542
I =      8 J =      4 Re(V_IJ) =           0.421115665520 Im(V_IJ) =           1.397239393405 |V_IJ| =           1.459320501545
I =      8 J =      5 Re(V_IJ) =          -0.002825319417 Im(V_IJ) =          -0.003457228219 |V_IJ| =           0.004464846779
I =      8 J =      6 Re(V_IJ) =           0.665335115822 Im(V_IJ) =          -0.672597210608 |V_IJ| =           0.946074956895
I =      8 J =      7 Re(V_IJ) =          -0.012548747975 Im(V_IJ) =           0.011944904351 |V_IJ| =           0.017324890063
I =      8 J =      8 Re(V_IJ) =           0.715917338584 Im(V_IJ) =           0.000000000000 |V_IJ| =           0.715917338584
I =      9 J =      0 Re(V_IJ) =          -0.000812883193 Im(V_IJ) =           0.000035827421 |V_IJ| =           0.000813672348
I =      9 J =      1 Re(V_IJ) =           0.115209348539 Im(V_IJ) =          -0.064515180298 |V_IJ| =           0.132043184147
I =      9 J =      2 Re(V_IJ) =           0.002084591253 Im(V_IJ) =          -0.002061590779 |V_IJ| =           0.002931838542
I =      9 J =      3 Re(V_IJ) =           0.043824769154 Im(V_IJ) =           0.042018014247 |V_IJ| =           0.060713457426
I =      9 J =      4 Re(V_IJ) =           0.003280116321 Im(V_IJ) =           0.003029140750 |V_IJ| =           0.004464846779
I =      9 J =      5 Re(V_IJ) =           1.369227908535 Im(V_IJ) =           0.504808142483 |V_IJ| =           1.459320501545
I =      9 J =      6 Re(V_IJ) =          -0.017253281333 Im(V_IJ) =           0.001573562498 |V_IJ| =           0.017324890063
I =      9 J =      7 Re(V_IJ) =          -0.944322464779 Im(V_IJ) =           0.057557854181 |V_IJ| =           0.946074956895
I =      9 J =      8 Re(V_IJ) =           0.000000000000 Im(V_IJ) =           0.000000000000 |V_IJ| =           0.000000000000
I =      9 J =      9 Re(V_IJ) =           0.715917338584 Im(V_IJ) =           0.000000000000 |V_IJ| =           0.715917338584
I =     10 J =      0 Re(V_IJ) =           0.067116797679 Im(V_IJ) =          -0.014062970494 |V_IJ| =           0.068574278486
I =     10 J =      1 Re(V_IJ) =           0.004452127738 Im(V_IJ) =          -0.000061698510 |V_IJ| =           0.004452555233
I =     10 J =      2 Re(V_IJ) =           0.087101921935 Im(V_IJ) =           0.060763376518 |V_IJ| =           0.106202319799
I =     10 J =      3 Re(V_IJ) =           0.004285271503 Im(V_IJ) =           0.001002813358 |V_IJ| =           0.004401043795
I =     10 J =      4 Re(V_IJ) =          -0.014475227851 Im(V_IJ) =           0.083266907375 |V_IJ| =           0.084515738683
I =     10 J =      5 Re(V_IJ) =           0.021641842556 Im(V_IJ) =           0.014419423169 |V_IJ| =           0.026005559285
I =     10 J =      6 Re(V_IJ) =           1.173121235564 Im(V_IJ) =          -1.036301386051 |V_IJ| =           1.565290387137
I =     10 J =      7 Re(V_IJ) =           0.031325219968 Im(V_IJ) =           0.018715494815 |V_IJ| =           0.036490261060
I =     10 J =      8 Re(V_IJ) =           0.263857882481 Im(V_IJ) =          -0.193550181068 |V_IJ| =           0.327234861742
I =     10 J =      9 Re(V_IJ) =           0.141704344851 Im(V_IJ) =          -0.013693659774 |V_IJ| =           0.142364453666
I =     10 J =     10 Re(V_IJ) =           1.107077566210 Im(V_IJ) =           0.000000000000 |V_IJ| =           1.107077566210
I =     11 J =      0 Re(V_IJ) =           0.003435871156 Im(V_IJ) =           0.002831967072 |V_IJ| =           0.004452555233
I =     11 J =      1 Re(V_IJ) =          -0.043584824722 Im(V_IJ) =          -0.052941427293 |V_IJ| =           0.068574278486
I =     11 J =      2 Re(V_IJ) =           0.003268909175 Im(V_IJ) =           0.002946764207 |V_IJ| =           0.004401043795
I =     11 J =      3 Re(V_IJ) =          -0.099603385951 Im(V_IJ) =          -0.036852384426 |V_IJ| =           0.106202319799
I =     11 J =      4 Re(V_IJ) =           0.005895555942 Im(V_IJ) =          -0.025328472790 |V_IJ| =           0.026005559285
I =     11 J =      5 Re(V_IJ) =           0.067571943000 Im(V_IJ) =           0.050763595266 |V_IJ| =           0.084515738683
I =     11 J =      6 Re(V_IJ) =           0.029392133928 Im(V_IJ) =          -0.021625022898 |V_IJ| =           0.036490261060
I =     11 J =      7 Re(V_IJ) =          -1.266835983286 Im(V_IJ) =          -0.919380545539 |V_IJ| =           1.565290387137
I =     11 J =      8 Re(V_IJ) =          -0.093714761221 Im(V_IJ) =          -0.107168937649 |V_IJ| =           0.142364453666
I =     11 J =      9 Re(V_IJ) =           0.059220927285 Im(V_IJ) =           0.321831534363 |V_IJ| =           0.327234861742
I =     11 J =     10 Re(V_IJ) =           0.000000000000 Im(V_IJ) =          -0.000000000000 |V_IJ| =           0.000000000000
I =     11 J =     11 Re(V_IJ) =           1.107077566210 Im(V_IJ) =           0.000000000000 |V_IJ| =           1.107077566210
I =     12 J =      0 Re(V_IJ) =          -0.004182794172 Im(V_IJ) =          -0.000010438237 |V_IJ| =           0.004182807196
I =     12 J =      1 Re(V_IJ) =          -0.034774817914 Im(V_IJ) =           0.015582136455 |V_IJ| =           0.038106310992
I =     12 J =      2 Re(V_IJ) =          -0.010849341120 Im(V_IJ) =          -0.013704989688 |V_IJ| =           0.017479557920
I =     12 J =      3 Re(V_IJ) =          -0.089087478564 Im(V_IJ) =          -0.089926798816 |V_IJ| =           0.126583600764
I =     12 J =      4 Re(V_IJ) =           0.053097120945 Im(V_IJ) =           0.017954321630 |V_IJ| =           0.056050530041
I =     12 J =      5 Re(V_IJ) =          -0.034585618047 Im(V_IJ) =           0.012558466320 |V_IJ| =           0.036795109077
I =     12 J =      6 Re(V_IJ) =          -0.083703740719 Im(V_IJ) =          -0.009244751187 |V_IJ| =           0.084212716587
I =     12 J =      7 Re(V_IJ) =           0.026324201180 Im(V_IJ) =           0.003773650366 |V_IJ| =           0.026593307520
I =     12 J =      8 Re(V_IJ) =           0.170910066206 Im(V_IJ) =          -0.066134484718 |V_IJ| =           0.183259435772
I =     12 J =      9 Re(V_IJ) =          -0.813745261588 Im(V_IJ) =          -0.447151321344 |V_IJ| =           0.928507218570
I =     12 J =     10 Re(V_IJ) =           0.087049464523 Im(V_IJ) =          -0.130679380960 |V_IJ| =           0.157018183284
I =     12 J =     11 Re(V_IJ) =           0.049179899571 Im(V_IJ) =          -0.230452608677 |V_IJ| =           0.235641820074
I =     12 J =     12 Re(V_IJ) =           1.220298368982 Im(V_IJ) =           0.000000000000 |V_IJ| =           1.220298368982
I =     13 J =      0 Re(V_IJ) =           0.028190473897 Im(V_IJ) =           0.025639581099 |V_IJ| =           0.038106310992
I =     13 J =      1 Re(V_IJ) =          -0.003977919061 Im(V_IJ) =          -0.001293072304 |V_IJ| =           0.004182807196
I =     13 J =      2 Re(V_IJ) =           0.124416701291 Im(V_IJ) =          -0.023321501283 |V_IJ| =           0.126583600764
I =     13 J =      3 Re(V_IJ) =          -0.016717413650 Im(V_IJ) =           0.005105195976 |V_IJ| =           0.017479557920
I =     13 J =      4 Re(V_IJ) =           0.026549241468 Im(V_IJ) =          -0.025475828337 |V_IJ| =           0.036795109077
I =     13 J =      5 Re(V_IJ) =           0.007357665116 Im(V_IJ) =          -0.055565517022 |V_IJ| =           0.056050530041
I =     13 J =      6 Re(V_IJ) =          -0.021995567789 Im(V_IJ) =           0.014946538144 |V_IJ| =           0.026593307520
I =     13 J =      7 Re(V_IJ) =          -0.071149024154 Im(V_IJ) =           0.045051059886 |V_IJ| =           0.084212716587
I =     13 J =      8 Re(V_IJ) =          -0.923371658892 Im(V_IJ) =           0.097521456573 |V_IJ| =           0.928507218570
I =     13 J =      9 Re(V_IJ) =          -0.132016790933 Im(V_IJ) =          -0.127104632926 |V_IJ| =           0.183259435772
I =     13 J =     10 Re(V_IJ) =           0.126952601636 Im(V_IJ) =           0.198519783159 |V_IJ| =           0.235641820074
I =     13 J =     11 Re(V_IJ) =          -0.127385403598 Im(V_IJ) =          -0.091802335658 |V_IJ| =           0.157018183284
I =     13 J =     12 Re(V_IJ) =           0.000000000000 Im(V_IJ) =           0.000000000000 |V_IJ| =           0.000000000000
I =     13 J =     13 Re(V_IJ) =           1.220298368982 Im(V_IJ) =           0.000000000000 |V_IJ| =           1.220298368982
I =     14 J =      0 Re(V_IJ) =          -0.004788725819 Im(V_IJ) =           0.000923759691 |V_IJ| =           0.004877010041
I =     14 J =      1 Re(V_IJ) =           0.006564980059 Im(V_IJ) =          -0.008985401238 |V_IJ| =           0.011128180380
I =     14 J =      2 Re(V_IJ) =          -0.026172835554 Im(V_IJ) =          -0.007199305096 |V_IJ| =           0.027144931660
I =     14 J =      3 Re(V_IJ) =           0.027185034814 Im(V_IJ) =           0.038608199308 |V_IJ| =           0.047218843396
I =     14 J =      4 Re(V_IJ) =           0.018926932637 Im(V_IJ) =          -0.024028881255 |V_IJ| =           0.030587839306
I =     14 J =      5 Re(V_IJ) =          -0.142818652528 Im(V_IJ) =          -0.108868915068 |V_IJ| =           0.179581759035
I =     14 J =      6 Re(V_IJ) =          -0.105473004052 Im(V_IJ) =          -0.177510132932 |V_IJ| =           0.206480996408
I =     14 J =      7 Re(V_IJ) =           0.119865927249 Im(V_IJ) =          -0.118738443591 |V_IJ| =           0.168720652268
I =     14 J =      8 Re(V_IJ) =           0.043497847832 Im(V_IJ) =          -0.288819071902 |V_IJ| =           0.292076221320
I =     14 J =      9 Re(V_IJ) =           0.265997431890 Im(V_IJ) =           0.154145940357 |V_IJ| =           0.307433902978
I =     14 J =     10 Re(V_IJ) =          -0.154632837972 Im(V_IJ) =           0.205633164357 |V_IJ| =           0.257286441273
I =     14 J =     11 Re(V_IJ) =           0.224491123839 Im(V_IJ) =          -0.172702188445 |V_IJ| =           0.283235433122
I =     14 J =     12 Re(V_IJ) =          -0.044870262587 Im(V_IJ) =           0.168390144700 |V_IJ| =           0.174265835139
I =     14 J =     13 Re(V_IJ) =          -0.508790131771 Im(V_IJ) =          -0.225554795186 |V_IJ| =           0.556545024071
I =     14 J =     14 Re(V_IJ) =           1.830293704635 Im(V_IJ) =           0.000000000000 |V_IJ| =           1.830293704635
I =     15 J =      0 Re(V_IJ) =           0.010507489067 Im(V_IJ) =           0.003664569836 |V_IJ| =           0.011128180380
I =     15 J =      1 Re(V_IJ) =           0.004465624654 Im(V_IJ) =          -0.001960465094 |V_IJ| =           0.004877010041
I =     15 J =      2 Re(V_IJ) =           0.013830216265 Im(V_IJ) =          -0.045148026421 |V_IJ| =           0.047218843396
I =     15 J =      3 Re(V_IJ) =           0.022636084355 Im(V_IJ) =          -0.014981822316 |V_IJ| =           0.027144931660
I =     15 J =      4 Re(V_IJ) =           0.161218731236 Im(V_IJ) =           0.079108336328 |V_IJ| =           0.179581759035
I =     15 J =      5 Re(V_IJ) =          -0.013037161636 Im(V_IJ) =           0.027670351098 |V_IJ| =           0.030587839306
I =     15 J =      6 Re(V_IJ) =           0.139742627150 Im(V_IJ) =          -0.094544469213 |V_IJ| =           0.168720652268
I =     15 J =      7 Re(V_IJ) =          -0.153667135262 Im(V_IJ) =          -0.137915965058 |V_IJ| =           0.206480996408
I =     15 J =      8 Re(V_IJ) =          -0.153235985475 Im(V_IJ) =           0.266522677189 |V_IJ| =           0.307433902978
I =     15 J =      9 Re(V_IJ) =           0.182123971706 Im(V_IJ) =           0.228340486972 |V_IJ| =           0.292076221320
I =     15 J =     10 Re(V_IJ) =          -0.229861268204 Im(V_IJ) =           0.165487485798 |V_IJ| =           0.283235433122
I =     15 J =     11 Re(V_IJ) =          -0.241359556081 Im(V_IJ) =           0.089117212428 |V_IJ| =           0.257286441273
I =     15 J =     12 Re(V_IJ) =          -0.128228234125 Im(V_IJ) =           0.541571679274 |V_IJ| =           0.556545024071
I =     15 J =     13 Re(V_IJ) =           0.161222704050 Im(V_IJ) =           0.066149988630 |V_IJ| =           0.174265835139
I =     15 J =     14 Re(V_IJ) =           0.000000000000 Im(V_IJ) =           0.000000000000 |V_IJ| =           0.000000000000
I =     15 J =     15 Re(V_IJ) =           1.830293704635 Im(V_IJ) =           0.000000000000 |V_IJ| =           1.830293704635
Normal mode =     14 frequency =         106.971000000000 cm^-1
I =      0 J =      0 Re(V_IJ) =          -4.162844186365 Im(V_IJ) =          -0.000000000000 |V_IJ| =           4.162844186365
I =      1 J =      0 Re(V_IJ) =          -0.000000000000 Im(V_IJ) =          -0.000000000000 |V_IJ| =           0.000000000000
I =      1 J =      1 Re(V_IJ) =          -4.162844186365 Im(V_IJ) =          -0.000000000000 |V_IJ| =           4.162844186365
I =      2 J =      0 Re(V_IJ) =          -0.424087082062 Im(V_IJ) =           0.211580979886 |V_IJ| =           0.473937088886
I =      2 J =      1 Re(V_IJ) =          -0.000410502041 Im(V_IJ) =           0.000180121083 |V_IJ| =           0.000448280638
I =      2 J =      2 Re(V_IJ) =          -1.012239564796 Im(V_IJ) =          -0.000000000000 |V_IJ| =           1.012239564796
I =      3 J =      0 Re(V_IJ) =           0.000444756122 Im(V_IJ) =           0.000056102779 |V_IJ| =           0.000448280638
I =      3 J =      1 Re(V_IJ) =          -0.466717530591 Im(V_IJ) =          -0.082408196562 |V_IJ| =           0.473937088886
I =      3 J =      2 Re(V_IJ) =          -0.000000000000 Im(V_IJ) =          -0.000000000000 |V_IJ| =           0.000000000000
I =      3 J =      3 Re(V_IJ) =          -1.012239564796 Im(V_IJ) =          -0.000000000000 |V_IJ| =           1.012239564796
I =      4 J =      0 Re(V_IJ) =           0.841747880367 Im(V_IJ) =          -0.038951825337 |V_IJ| =           0.842648644928
I =      4 J =      1 Re(V_IJ) =          -0.000042398466 Im(V_IJ) =          -0.000080304719 |V_IJ| =           0.000090810119
I =      4 J =      2 Re(V_IJ) =           0.919988468726 Im(V_IJ) =          -0.152167035511 |V_IJ| =           0.932487849403
I =      4 J =      3 Re(V_IJ) =          -0.000368726597 Im(V_IJ) =           0.000443289451 |V_IJ| =           0.000576597642
I =      4 J =      4 Re(V_IJ) =          -0.121075547401 Im(V_IJ) =          -0.000000000000 |V_IJ| =           0.121075547401
I =      5 J =      0 Re(V_IJ) =           0.000085464195 Im(V_IJ) =           0.000030697707 |V_IJ| =           0.000090810119
I =      5 J =      1 Re(V_IJ) =           0.079674426801 Im(V_IJ) =           0.838873485403 |V_IJ| =           0.842648644928
I =      5 J =      2 Re(V_IJ) =          -0.000492537500 Im(V_IJ) =           0.000299786010 |V_IJ| =           0.000576597642
I =      5 J =      3 Re(V_IJ) =          -0.285340280758 Im(V_IJ) =           0.887758139057 |V_IJ| =           0.932487849403
I =      5 J =      4 Re(V_IJ) =          -0.000000000000 Im(V_IJ) =          -0.000000000000 |V_IJ| =           0.000000000000
I =      5 J =      5 Re(V_IJ) =          -0.121075547401 Im(V_IJ) =          -0.000000000000 |V_IJ| =           0.121075547401
I =      6 J =      0 Re(V_IJ) =          -0.010576233158 Im(V_IJ) =          -0.126867586586 |V_IJ| =           0.127307663689
I =      6 J =      1 Re(V_IJ) =          -0.000720253746 Im(V_IJ) =           0.000559833538 |V_IJ| =           0.000912238482
I =      6 J =      2 Re(V_IJ) =           0.054116451277 Im(V_IJ) =          -0.787829820657 |V_IJ| =           0.789686277338
I =      6 J =      3 Re(V_IJ) =          -0.005139558831 Im(V_IJ) =           0.005609344750 |V_IJ| =           0.007607878384
I =      6 J =      4 Re(V_IJ) =          -0.278047131947 Im(V_IJ) =           1.020391091648 |V_IJ| =           1.057595474413
I =      6 J =      5 Re(V_IJ) =          -0.010612581907 Im(V_IJ) =          -0.005536879941 |V_IJ| =           0.011970126741
I =      6 J =      6 Re(V_IJ) =          -0.193329526562 Im(V_IJ) =           0.000000000000 |V_IJ| =           0.193329526562
I =      7 J =      0 Re(V_IJ) =           0.000126226183 Im(V_IJ) =           0.000903463336 |V_IJ| =           0.000912238482
I =      7 J =      1 Re(V_IJ) =          -0.096014598667 Im(V_IJ) =           0.083596878392 |V_IJ| =           0.127307663689
I =      7 J =      2 Re(V_IJ) =          -0.002375401931 Im(V_IJ) =           0.007227536175 |V_IJ| =           0.007607878384
I =      7 J =      3 Re(V_IJ) =          -0.660491146908 Im(V_IJ) =           0.432846233057 |V_IJ| =           0.789686277338
I =      7 J =      4 Re(V_IJ) =           0.005004247426 Im(V_IJ) =          -0.010873888077 |V_IJ| =           0.011970126741
I =      7 J =      5 Re(V_IJ) =          -0.844388247325 Im(V_IJ) =          -0.636801912119 |V_IJ| =           1.057595474413
I =      7 J =      6 Re(V_IJ) =          -0.000000000000 Im(V_IJ) =          -0.000000000000 |V_IJ| =           0.000000000000
I =      7 J =      7 Re(V_IJ) =          -0.193329526562 Im(V_IJ) =           0.000000000000 |V_IJ| =           0.193329526562
I =      8 J =      0 Re(V_IJ) =          -0.284702706545 Im(V_IJ) =          -0.021084260903 |V_IJ| =           0.285482358775
I =      8 J =      1 Re(V_IJ) =          -0.001574537514 Im(V_IJ) =          -0.000169549293 |V_IJ| =           0.001583639904
I =      8 J =      2 Re(V_IJ) =           0.086209500062 Im(V_IJ) =           0.024576293967 |V_IJ| =           0.089644141616
I =      8 J =      3 Re(V_IJ) =          -0.004077074715 Im(V_IJ) =          -0.000839069524 |V_IJ| =           0.004162520378
I =      8 J =      4 Re(V_IJ) =          -0.607301947165 Im(V_IJ) =          -0.484956934913 |V_IJ| =           0.777173650963
I =      8 J =      5 Re(V_IJ) =          -0.001280948199 Im(V_IJ) =           0.000946325988 |V_IJ| =           0.001592595732
I =      8 J =      6 Re(V_IJ) =           0.557559387023 Im(V_IJ) =          -0.722851015059 |V_IJ| =           0.912899808319
I =      8 J =      7 Re(V_IJ) =           0.005879955333 Im(V_IJ) =           0.013914063283 |V_IJ| =           0.015105463640
I =      8 J =      8 Re(V_IJ) =           0.060452666678 Im(V_IJ) =           0.000000000000 |V_IJ| =           0.060452666678
I =      9 J =      0 Re(V_IJ) =          -0.001555819583 Im(V_IJ) =           0.000295534723 |V_IJ| =           0.001583639904
I =      9 J =      1 Re(V_IJ) =           0.282087508903 Im(V_IJ) =          -0.043895495127 |V_IJ| =           0.285482358775
I =      9 J =      2 Re(V_IJ) =          -0.004162476548 Im(V_IJ) =          -0.000019101862 |V_IJ| =           0.004162520378
I =      9 J =      3 Re(V_IJ) =          -0.089423644046 Im(V_IJ) =           0.006283630447 |V_IJ| =           0.089644141616
I =      9 J =      4 Re(V_IJ) =          -0.001022028228 Im(V_IJ) =           0.001221400617 |V_IJ| =           0.001592595732
I =      9 J =      5 Re(V_IJ) =          -0.447358896824 Im(V_IJ) =          -0.635506806559 |V_IJ| =           0.777173650963
I =      9 J =      6 Re(V_IJ) =          -0.006595832035 Im(V_IJ) =          -0.013589335213 |V_IJ| =           0.015105463640
I =      9 J =      7 Re(V_IJ) =          -0.911141322096 Im(V_IJ) =          -0.056635246968 |V_IJ| =           0.912899808319
I =      9 J =      8 Re(V_IJ) =          -0.000000000000 Im(V_IJ) =          -0.000000000000 |V_IJ| =           0.000000000000
I =      9 J =      9 Re(V_IJ) =           0.060452666678 Im(V_IJ) =           0.000000000000 |V_IJ| =           0.060452666678
I =     10 J =      0 Re(V_IJ) =           0.086852118498 Im(V_IJ) =          -0.015306200537 |V_IJ| =           0.088190533860
I =     10 J =      1 Re(V_IJ) =           0.005374459053 Im(V_IJ) =           0.000613713045 |V_IJ| =           0.005409385715
I =     10 J =      2 Re(V_IJ) =           0.304125666484 Im(V_IJ) =           0.003931710066 |V_IJ| =           0.304151079824
I =     10 J =      3 Re(V_IJ) =           0.010753000145 Im(V_IJ) =           0.003515775568 |V_IJ| =           0.011313164454
I =     10 J =      4 Re(V_IJ) =          -0.071465873018 Im(V_IJ) =          -0.072155210978 |V_IJ| =           0.101556612181
I =     10 J =      5 Re(V_IJ) =           0.000195405047 Im(V_IJ) =          -0.015310576492 |V_IJ| =           0.015311823394
I =     10 J =      6 Re(V_IJ) =          -0.283532270202 Im(V_IJ) =           0.976493012701 |V_IJ| =           1.016823068237
I =     10 J =      7 Re(V_IJ) =          -0.025673902038 Im(V_IJ) =          -0.003290227048 |V_IJ| =           0.025883872197
I =     10 J =      8 Re(V_IJ) =           0.523733246820 Im(V_IJ) =          -0.266275803758 |V_IJ| =           0.587536652041
I =     10 J =      9 Re(V_IJ) =          -0.120440321523 Im(V_IJ) =          -0.064847179530 |V_IJ| =           0.136788258786
I =     10 J =     10 Re(V_IJ) =           0.644223697760 Im(V_IJ) =           0.000000000000 |V_IJ| =           0.644223697760
I =     11 J =      0 Re(V_IJ) =           0.004577980431 Im(V_IJ) =           0.002881587929 |V_IJ| =           0.005409385715
I =     11 J =      1 Re(V_IJ) =          -0.058208946346 Im(V_IJ) =          -0.066251708113 |V_IJ| =           0.088190533860
I =     11 J =      2 Re(V_IJ) =           0.009023366595 Im(V_IJ) =           0.006823968438 |V_IJ| =           0.011313164454
I =     11 J =      3 Re(V_IJ) =          -0.176779290514 Im(V_IJ) =          -0.247501437983 |V_IJ| =           0.304151079824
I =     11 J =      4 Re(V_IJ) =           0.010627561842 Im(V_IJ) =           0.011023015238 |V_IJ| =           0.015311823394
I =     11 J =      5 Re(V_IJ) =           0.002663080055 Im(V_IJ) =          -0.101521689713 |V_IJ| =           0.101556612181
I =     11 J =      6 Re(V_IJ) =          -0.025241656904 Im(V_IJ) =           0.005730060788 |V_IJ| =           0.025883872197
I =     11 J =      7 Re(V_IJ) =           0.375604288962 Im(V_IJ) =           0.944907704600 |V_IJ| =           1.016823068237
I =     11 J =      8 Re(V_IJ) =           0.132119154402 Im(V_IJ) =           0.035433836679 |V_IJ| =           0.136788258786
I =     11 J =      9 Re(V_IJ) =           0.198426167842 Im(V_IJ) =           0.553015708101 |V_IJ| =           0.587536652041
I =     11 J =     10 Re(V_IJ) =           0.000000000000 Im(V_IJ) =           0.000000000000 |V_IJ| =           0.000000000000
I =     11 J =     11 Re(V_IJ) =           0.644223697760 Im(V_IJ) =           0.000000000000 |V_IJ| =           0.644223697760
I =     12 J =      0 Re(V_IJ) =           0.002343703465 Im(V_IJ) =           0.003606095853 |V_IJ| =           0.004300799139
I =     12 J =      1 Re(V_IJ) =           0.023649502176 Im(V_IJ) =           0.000372381188 |V_IJ| =           0.023652433720
I =     12 J =      2 Re(V_IJ) =           0.006828478858 Im(V_IJ) =           0.025726606044 |V_IJ| =           0.026617407501
I =     12 J =      3 Re(V_IJ) =          -0.096046390093 Im(V_IJ) =          -0.095051007226 |V_IJ| =           0.135128098576
I =     12 J =      4 Re(V_IJ) =           0.072320529470 Im(V_IJ) =           0.019087291596 |V_IJ| =           0.074796949692
I =     12 J =      5 Re(V_IJ) =           0.081261255807 Im(V_IJ) =          -0.139336080059 |V_IJ| =           0.161300759148
I =     12 J =      6 Re(V_IJ) =           0.050717852993 Im(V_IJ) =          -0.033095345360 |V_IJ| =           0.060560733951
I =     12 J =      7 Re(V_IJ) =          -0.118084647762 Im(V_IJ) =          -0.189888864560 |V_IJ| =           0.223610744198
I =     12 J =      8 Re(V_IJ) =          -0.027365985044 Im(V_IJ) =           0.044563733291 |V_IJ| =           0.052295539601
I =     12 J =      9 Re(V_IJ) =           0.924037133310 Im(V_IJ) =           1.105422838329 |V_IJ| =           1.440765170052
I =     12 J =     10 Re(V_IJ) =           0.947962695563 Im(V_IJ) =           0.073219988210 |V_IJ| =           0.950786221426
I =     12 J =     11 Re(V_IJ) =          -0.147194464765 Im(V_IJ) =          -0.222307769194 |V_IJ| =           0.266621369552
I =     12 J =     12 Re(V_IJ) =           0.784923906998 Im(V_IJ) =           0.000000000000 |V_IJ| =           0.784923906998
I =     13 J =      0 Re(V_IJ) =          -0.022588755601 Im(V_IJ) =          -0.007013254686 |V_IJ| =           0.023652433720
I =     13 J =      1 Re(V_IJ) =           0.003350428505 Im(V_IJ) =          -0.002696572281 |V_IJ| =           0.004300799139
I =     13 J =      2 Re(V_IJ) =           0.133054821995 Im(V_IJ) =          -0.023580020539 |V_IJ| =           0.135128098576
I =     13 J =      3 Re(V_IJ) =           0.020245131467 Im(V_IJ) =          -0.017280654905 |V_IJ| =           0.026617407501
I =     13 J =      4 Re(V_IJ) =          -0.160902821120 Im(V_IJ) =           0.011323297098 |V_IJ| =           0.161300759148
I =     13 J =      5 Re(V_IJ) =           0.014836215436 Im(V_IJ) =          -0.073310779526 |V_IJ| =           0.074796949692
I =     13 J =      6 Re(V_IJ) =           0.022739979813 Im(V_IJ) =          -0.222451473897 |V_IJ| =           0.223610744198
I =     13 J =      7 Re(V_IJ) =           0.060098068295 Im(V_IJ) =           0.007471591792 |V_IJ| =           0.060560733951
I =     13 J =      8 Re(V_IJ) =           1.279740139181 Im(V_IJ) =          -0.661868152585 |V_IJ| =           1.440765170052
I =     13 J =      9 Re(V_IJ) =           0.007994826689 Im(V_IJ) =           0.051680810834 |V_IJ| =           0.052295539601
I =     13 J =     10 Re(V_IJ) =          -0.059782393492 Im(V_IJ) =           0.259832677179 |V_IJ| =           0.266621369552
I =     13 J =     11 Re(V_IJ) =          -0.861922740717 Im(V_IJ) =           0.401352249138 |V_IJ| =           0.950786221426
I =     13 J =     12 Re(V_IJ) =          -0.000000000000 Im(V_IJ) =           0.000000000000 |V_IJ| =           0.000000000000
I =     13 J =     13 Re(V_IJ) =           0.784923906998 Im(V_IJ) =           0.000000000000 |V_IJ| =           0.784923906998
I =     14 J =      0 Re(V_IJ) =           0.008003145361 Im(V_IJ) =          -0.001127127669 |V_IJ| =           0.008082125491
I =     14 J =      1 Re(V_IJ) =           0.000702605558 Im(V_IJ) =          -0.003150575549 |V_IJ| =           0.003227968534
I =     14 J =      2 Re(V_IJ) =           0.027757166973 Im(V_IJ) =           0.031963586433 |V_IJ| =           0.042333570320
I =     14 J =      3 Re(V_IJ) =           0.056383752810 Im(V_IJ) =          -0.055007967494 |V_IJ| =           0.078771848200
I =     14 J =      4 Re(V_IJ) =           0.185421858732 Im(V_IJ) =          -0.063015653114 |V_IJ| =           0.195837274882
I =     14 J =      5 Re(V_IJ) =          -0.049747483944 Im(V_IJ) =          -0.022829444618 |V_IJ| =           0.054735689457
I =     14 J =      6 Re(V_IJ) =          -0.095461383615 Im(V_IJ) =           0.039522763584 |V_IJ| =           0.103319526727
I =     14 J =      7 Re(V_IJ) =          -0.077220733902 Im(V_IJ) =          -0.020086343960 |V_IJ| =           0.079790368830
I =     14 J =      8 Re(V_IJ) =          -0.093619818422 Im(V_IJ) =           0.077435855166 |V_IJ| =           0.121494782056
I =     14 J =      9 Re(V_IJ) =          -0.260686360248 Im(V_IJ) =           0.057519345070 |V_IJ| =           0.266956650932
I =     14 J =     10 Re(V_IJ) =           0.915468522131 Im(V_IJ) =          -0.267927334431 |V_IJ| =           0.953869839940
I =     14 J =     11 Re(V_IJ) =          -0.045767407173 Im(V_IJ) =           1.415268937578 |V_IJ| =           1.416008764532
I =     14 J =     12 Re(V_IJ) =          -0.827770485002 Im(V_IJ) =           0.306434805958 |V_IJ| =           0.882669964450
I =     14 J =     13 Re(V_IJ) =          -1.138707273632 Im(V_IJ) =           1.064114143923 |V_IJ| =           1.558522751300
I =     14 J =     14 Re(V_IJ) =           3.999888553686 Im(V_IJ) =           0.000000000000 |V_IJ| =           3.999888553686
I =     15 J =      0 Re(V_IJ) =           0.002368159492 Im(V_IJ) =           0.002193536295 |V_IJ| =           0.003227968534
I =     15 J =      1 Re(V_IJ) =          -0.007226418384 Im(V_IJ) =           0.003619341070 |V_IJ| =           0.008082125491
I =     15 J =      2 Re(V_IJ) =           0.070694817015 Im(V_IJ) =           0.034745458926 |V_IJ| =           0.078771848200
I =     15 J =      3 Re(V_IJ) =          -0.016440391172 Im(V_IJ) =           0.039010828165 |V_IJ| =           0.042333570320
I =     15 J =      4 Re(V_IJ) =           0.042655305807 Im(V_IJ) =           0.034300445870 |V_IJ| =           0.054735689457
I =     15 J =      5 Re(V_IJ) =           0.026493942403 Im(V_IJ) =           0.194036876003 |V_IJ| =           0.195837274882
I =     15 J =      6 Re(V_IJ) =           0.004718821360 Im(V_IJ) =           0.079650710499 |V_IJ| =           0.079790368830
I =     15 J =      7 Re(V_IJ) =           0.057296894745 Im(V_IJ) =          -0.085976685535 |V_IJ| =           0.103319526727
I =     15 J =      8 Re(V_IJ) =           0.254505093066 Im(V_IJ) =          -0.080579222385 |V_IJ| =           0.266956650932
I =     15 J =      9 Re(V_IJ) =          -0.119798985699 Im(V_IJ) =          -0.020228324010 |V_IJ| =           0.121494782056
I =     15 J =     10 Re(V_IJ) =           1.368874259604 Im(V_IJ) =           0.362303854004 |V_IJ| =           1.416008764532
I =     15 J =     11 Re(V_IJ) =           0.519374018146 Im(V_IJ) =          -0.800073934597 |V_IJ| =           0.953869839940
I =     15 J =     12 Re(V_IJ) =          -1.536193985105 Im(V_IJ) =           0.262871083326 |V_IJ| =           1.558522751300
I =     15 J =     13 Re(V_IJ) =           0.744794682794 Im(V_IJ) =          -0.473695204350 |V_IJ| =           0.882669964450
I =     15 J =     14 Re(V_IJ) =          -0.000000000000 Im(V_IJ) =           0.000000000000 |V_IJ| =           0.000000000000
I =     15 J =     15 Re(V_IJ) =           3.999888553686 Im(V_IJ) =          -0.000000000000 |V_IJ| =           3.999888553686
Normal mode =     15 frequency =         117.650000000000 cm^-1
I =      0 J =      0 Re(V_IJ) =           1.748059175646 Im(V_IJ) =          -0.000000000000 |V_IJ| =           1.748059175646
I =      1 J =      0 Re(V_IJ) =           0.000000000000 Im(V_IJ) =          -0.000000000000 |V_IJ| =           0.000000000000
I =      1 J =      1 Re(V_IJ) =           1.748059175646 Im(V_IJ) =          -0.000000000000 |V_IJ| =           1.748059175646
I =      2 J =      0 Re(V_IJ) =           0.644121492710 Im(V_IJ) =          -0.196151152015 |V_IJ| =           0.673325903116
I =      2 J =      1 Re(V_IJ) =           0.000531632309 Im(V_IJ) =          -0.000352884228 |V_IJ| =           0.000638091051
I =      2 J =      2 Re(V_IJ) =          -2.546250421430 Im(V_IJ) =           0.000000000000 |V_IJ| =           2.546250421430
I =      3 J =      0 Re(V_IJ) =          -0.000609969136 Im(V_IJ) =          -0.000187344182 |V_IJ| =           0.000638091051
I =      3 J =      1 Re(V_IJ) =           0.673306474074 Im(V_IJ) =           0.005115053997 |V_IJ| =           0.673325903116
I =      3 J =      2 Re(V_IJ) =           0.000000000000 Im(V_IJ) =           0.000000000000 |V_IJ| =           0.000000000000
I =      3 J =      3 Re(V_IJ) =          -2.546250421430 Im(V_IJ) =           0.000000000000 |V_IJ| =           2.546250421430
I =      4 J =      0 Re(V_IJ) =           0.495919786594 Im(V_IJ) =          -0.027944571163 |V_IJ| =           0.496706486563
I =      4 J =      1 Re(V_IJ) =           0.000072778440 Im(V_IJ) =          -0.000020313572 |V_IJ| =           0.000075560191
I =      4 J =      2 Re(V_IJ) =           0.228346528858 Im(V_IJ) =           0.218558859690 |V_IJ| =           0.316085609274
I =      4 J =      3 Re(V_IJ) =          -0.000235003791 Im(V_IJ) =          -0.000245159365 |V_IJ| =           0.000339602556
I =      4 J =      4 Re(V_IJ) =          -0.560222665301 Im(V_IJ) =           0.000000000000 |V_IJ| =           0.560222665301
I =      5 J =      0 Re(V_IJ) =           0.000009889000 Im(V_IJ) =          -0.000074910281 |V_IJ| =           0.000075560191
I =      5 J =      1 Re(V_IJ) =           0.041994186827 Im(V_IJ) =           0.494928097875 |V_IJ| =           0.496706486563
I =      5 J =      2 Re(V_IJ) =           0.000208075105 Im(V_IJ) =           0.000268392710 |V_IJ| =           0.000339602556
I =      5 J =      3 Re(V_IJ) =           0.182737323493 Im(V_IJ) =           0.257909253407 |V_IJ| =           0.316085609274
I =      5 J =      4 Re(V_IJ) =           0.000000000000 Im(V_IJ) =           0.000000000000 |V_IJ| =           0.000000000000
I =      5 J =      5 Re(V_IJ) =          -0.560222665301 Im(V_IJ) =           0.000000000000 |V_IJ| =           0.560222665301
I =      6 J =      0 Re(V_IJ) =          -0.127266267261 Im(V_IJ) =          -0.183484763247 |V_IJ| =           0.223301054915
I =      6 J =      1 Re(V_IJ) =          -0.001959888876 Im(V_IJ) =           0.000792691628 |V_IJ| =           0.002114124978
I =      6 J =      2 Re(V_IJ) =           0.083322988542 Im(V_IJ) =          -0.452917815364 |V_IJ| =           0.460518477256
I =      6 J =      3 Re(V_IJ) =          -0.002374041089 Im(V_IJ) =           0.004569765524 |V_IJ| =           0.005149643487
I =      6 J =      4 Re(V_IJ) =          -0.310206608104 Im(V_IJ) =           0.601655033030 |V_IJ| =           0.676917216860
I =      6 J =      5 Re(V_IJ) =          -0.003575215823 Im(V_IJ) =           0.000281930188 |V_IJ| =           0.003586314656
I =      6 J =      6 Re(V_IJ) =           1.897085939882 Im(V_IJ) =          -0.000000000000 |V_IJ| =           1.897085939882
I =      7 J =      0 Re(V_IJ) =           0.000852781576 Im(V_IJ) =           0.001934499420 |V_IJ| =           0.002114124978
I =      7 J =      1 Re(V_IJ) =          -0.219149885834 Im(V_IJ) =           0.042856605856 |V_IJ| =           0.223301054915
I =      7 J =      2 Re(V_IJ) =          -0.002822667423 Im(V_IJ) =           0.004307130908 |V_IJ| =           0.005149643487
I =      7 J =      3 Re(V_IJ) =          -0.354153069791 Im(V_IJ) =           0.294368597258 |V_IJ| =           0.460518477256
I =      7 J =      4 Re(V_IJ) =           0.002999987830 Im(V_IJ) =          -0.001965127434 |V_IJ| =           0.003586314656
I =      7 J =      5 Re(V_IJ) =          -0.613548096839 Im(V_IJ) =          -0.285964423219 |V_IJ| =           0.676917216860
I =      7 J =      6 Re(V_IJ) =          -0.000000000000 Im(V_IJ) =           0.000000000000 |V_IJ| =           0.000000000000
I =      7 J =      7 Re(V_IJ) =           1.897085939882 Im(V_IJ) =          -0.000000000000 |V_IJ| =           1.897085939882
I =      8 J =      0 Re(V_IJ) =           0.142053637425 Im(V_IJ) =          -0.011312538610 |V_IJ| =           0.142503366400
I =      8 J =      1 Re(V_IJ) =           0.001902090404 Im(V_IJ) =           0.000286885829 |V_IJ| =           0.001923603749
I =      8 J =      2 Re(V_IJ) =           0.192744421412 Im(V_IJ) =           0.007250210144 |V_IJ| =           0.192880733959
I =      8 J =      3 Re(V_IJ) =           0.000157424351 Im(V_IJ) =          -0.001880136746 |V_IJ| =           0.001886715826
I =      8 J =      4 Re(V_IJ) =          -0.330886806495 Im(V_IJ) =          -0.422341527811 |V_IJ| =           0.536524412144
I =      8 J =      5 Re(V_IJ) =          -0.000013002691 Im(V_IJ) =           0.001194333198 |V_IJ| =           0.001194403976
I =      8 J =      6 Re(V_IJ) =           0.178885934961 Im(V_IJ) =          -0.329637013667 |V_IJ| =           0.375047648315
I =      8 J =      7 Re(V_IJ) =           0.009176445339 Im(V_IJ) =           0.004805102777 |V_IJ| =           0.010358386060
I =      8 J =      8 Re(V_IJ) =           2.526948529838 Im(V_IJ) =          -0.000000000000 |V_IJ| =           2.526948529838
I =      9 J =      0 Re(V_IJ) =           0.001872883609 Im(V_IJ) =          -0.000438814733 |V_IJ| =           0.001923603749
I =      9 J =      1 Re(V_IJ) =          -0.142503297789 Im(V_IJ) =           0.000139837811 |V_IJ| =           0.142503366400
I =      9 J =      2 Re(V_IJ) =          -0.000233394126 Im(V_IJ) =           0.001872224290 |V_IJ| =           0.001886715826
I =      9 J =      3 Re(V_IJ) =          -0.190101648497 Im(V_IJ) =          -0.032624235947 |V_IJ| =           0.192880733959
I =      9 J =      4 Re(V_IJ) =          -0.001192935068 Im(V_IJ) =          -0.000059218077 |V_IJ| =           0.001194403976
I =      9 J =      5 Re(V_IJ) =          -0.401567188309 Im(V_IJ) =          -0.355812082567 |V_IJ| =           0.536524412144
I =      9 J =      6 Re(V_IJ) =           0.002429183602 Im(V_IJ) =          -0.010069519789 |V_IJ| =           0.010358386060
I =      9 J =      7 Re(V_IJ) =          -0.365852552877 Im(V_IJ) =          -0.082538767013 |V_IJ| =           0.375047648315
I =      9 J =      8 Re(V_IJ) =          -0.000000000000 Im(V_IJ) =          -0.000000000000 |V_IJ| =           0.000000000000
I =      9 J =      9 Re(V_IJ) =           2.526948529838 Im(V_IJ) =          -0.000000000000 |V_IJ| =           2.526948529838
I =     10 J =      0 Re(V_IJ) =          -0.161391778223 Im(V_IJ) =           0.019146070235 |V_IJ| =           0.162523469331
I =     10 J =      1 Re(V_IJ) =          -0.007748211106 Im(V_IJ) =          -0.001137420931 |V_IJ| =           0.007831251606
I =     10 J =      2 Re(V_IJ) =          -0.157687416159 Im(V_IJ) =           0.035721168379 |V_IJ| =           0.161682785371
I =     10 J =      3 Re(V_IJ) =          -0.007354591782 Im(V_IJ) =          -0.002666698279 |V_IJ| =           0.007823125973
I =     10 J =      4 Re(V_IJ) =           0.006671985822 Im(V_IJ) =          -0.056536308158 |V_IJ| =           0.056928635457
I =     10 J =      5 Re(V_IJ) =           0.000596831663 Im(V_IJ) =          -0.009113332581 |V_IJ| =           0.009132854908
I =     10 J =      6 Re(V_IJ) =          -0.257773289828 Im(V_IJ) =           0.688980539067 |V_IJ| =           0.735623036726
I =     10 J =      7 Re(V_IJ) =          -0.024315658652 Im(V_IJ) =          -0.030133707899 |V_IJ| =           0.038720687073
I =     10 J =      8 Re(V_IJ) =          -0.055165184099 Im(V_IJ) =          -0.227725686929 |V_IJ| =           0.234312155092
I =     10 J =      9 Re(V_IJ) =          -0.041079345633 Im(V_IJ) =          -0.040256600012 |V_IJ| =           0.057516141057
I =     10 J =     10 Re(V_IJ) =           0.931056097606 Im(V_IJ) =          -0.000000000000 |V_IJ| =           0.931056097606
I =     11 J =      0 Re(V_IJ) =          -0.006757924547 Im(V_IJ) =          -0.003957140070 |V_IJ| =           0.007831251606
I =     11 J =      1 Re(V_IJ) =           0.113978868045 Im(V_IJ) =           0.115856358145 |V_IJ| =           0.162523469331
I =     11 J =      2 Re(V_IJ) =          -0.006386796239 Im(V_IJ) =          -0.004517757606 |V_IJ| =           0.007823125973
I =     11 J =      3 Re(V_IJ) =           0.060651114727 Im(V_IJ) =           0.149875833168 |V_IJ| =           0.161682785371
I =     11 J =      4 Re(V_IJ) =           0.006676012059 Im(V_IJ) =           0.006232166699 |V_IJ| =           0.009132854908
I =     11 J =      5 Re(V_IJ) =          -0.043579746590 Im(V_IJ) =          -0.036628885078 |V_IJ| =           0.056928635457
I =     11 J =      6 Re(V_IJ) =          -0.021322893660 Im(V_IJ) =           0.032320671611 |V_IJ| =           0.038720687073
I =     11 J =      7 Re(V_IJ) =           0.322471717942 Im(V_IJ) =           0.661175652371 |V_IJ| =           0.735623036726
I =     11 J =      8 Re(V_IJ) =           0.057505377999 Im(V_IJ) =          -0.001112646959 |V_IJ| =           0.057516141057
I =     11 J =      9 Re(V_IJ) =          -0.196352949447 Im(V_IJ) =           0.127858145097 |V_IJ| =           0.234312155092
I =     11 J =     10 Re(V_IJ) =           0.000000000000 Im(V_IJ) =           0.000000000000 |V_IJ| =           0.000000000000
I =     11 J =     11 Re(V_IJ) =           0.931056097606 Im(V_IJ) =          -0.000000000000 |V_IJ| =           0.931056097606
I =     12 J =      0 Re(V_IJ) =          -0.000659362207 Im(V_IJ) =          -0.000766731911 |V_IJ| =           0.001011254836
I =     12 J =      1 Re(V_IJ) =           0.005672858219 Im(V_IJ) =          -0.005040108508 |V_IJ| =           0.007588413150
I =     12 J =      2 Re(V_IJ) =           0.027773367509 Im(V_IJ) =          -0.006102035744 |V_IJ| =           0.028435801079
I =     12 J =      3 Re(V_IJ) =           0.157446707765 Im(V_IJ) =           0.151002810117 |V_IJ| =           0.218154336307
I =     12 J =      4 Re(V_IJ) =          -0.080118734017 Im(V_IJ) =          -0.009488894546 |V_IJ| =           0.080678687769
I =     12 J =      5 Re(V_IJ) =          -0.164430707753 Im(V_IJ) =           0.162183911274 |V_IJ| =           0.230956876339
I =     12 J =      6 Re(V_IJ) =           0.006950128857 Im(V_IJ) =          -0.069981857015 |V_IJ| =           0.070326130296
I =     12 J =      7 Re(V_IJ) =          -0.073881499676 Im(V_IJ) =          -0.135896804297 |V_IJ| =           0.154681664759
I =     12 J =      8 Re(V_IJ) =          -0.113409361178 Im(V_IJ) =           0.095409398261 |V_IJ| =           0.148204711394
I =     12 J =      9 Re(V_IJ) =           0.656753192343 Im(V_IJ) =           0.797121542174 |V_IJ| =           1.032825013568
I =     12 J =     10 Re(V_IJ) =           0.487881029723 Im(V_IJ) =           0.060302152426 |V_IJ| =           0.491593580868
I =     12 J =     11 Re(V_IJ) =           0.172472950874 Im(V_IJ) =          -0.293023045636 |V_IJ| =           0.340013858625
I =     12 J =     12 Re(V_IJ) =          -1.988966398949 Im(V_IJ) =          -0.000000000000 |V_IJ| =           1.988966398949
I =     13 J =      0 Re(V_IJ) =          -0.003820534142 Im(V_IJ) =          -0.006556487856 |V_IJ| =           0.007588413150
I =     13 J =      1 Re(V_IJ) =          -0.000865400074 Im(V_IJ) =           0.000523181666 |V_IJ| =           0.001011254836
I =     13 J =      2 Re(V_IJ) =          -0.215377645712 Im(V_IJ) =           0.034695593052 |V_IJ| =           0.218154336307
I =     13 J =      3 Re(V_IJ) =           0.019377412613 Im(V_IJ) =           0.020811310949 |V_IJ| =           0.028435801079
I =     13 J =      4 Re(V_IJ) =           0.218151641520 Im(V_IJ) =          -0.075834952564 |V_IJ| =           0.230956876339
I =     13 J =      5 Re(V_IJ) =          -0.026892632858 Im(V_IJ) =           0.076064689299 |V_IJ| =           0.080678687769
I =     13 J =      6 Re(V_IJ) =           0.006725419237 Im(V_IJ) =          -0.154535388014 |V_IJ| =           0.154681664759
I =     13 J =      7 Re(V_IJ) =           0.036965650901 Im(V_IJ) =           0.059827295241 |V_IJ| =           0.070326130296
I =     13 J =      8 Re(V_IJ) =           0.913996236111 Im(V_IJ) =          -0.480976495296 |V_IJ| =           1.032825013568
I =     13 J =      9 Re(V_IJ) =           0.067667842624 Im(V_IJ) =           0.131854842740 |V_IJ| =           0.148204711394
I =     13 J =     10 Re(V_IJ) =           0.264364406120 Im(V_IJ) =           0.213824425251 |V_IJ| =           0.340013858625
I =     13 J =     11 Re(V_IJ) =          -0.435658987306 Im(V_IJ) =           0.227739973500 |V_IJ| =           0.491593580868
I =     13 J =     12 Re(V_IJ) =          -0.000000000000 Im(V_IJ) =           0.000000000000 |V_IJ| =           0.000000000000
I =     13 J =     13 Re(V_IJ) =          -1.988966398949 Im(V_IJ) =           0.000000000000 |V_IJ| =           1.988966398949
I =     14 J =      0 Re(V_IJ) =          -0.003091549657 Im(V_IJ) =           0.005381309319 |V_IJ| =           0.006206139643
I =     14 J =      1 Re(V_IJ) =          -0.007928177777 Im(V_IJ) =           0.006793287367 |V_IJ| =           0.010440534283
I =     14 J =      2 Re(V_IJ) =           0.036876133932 Im(V_IJ) =          -0.031658578447 |V_IJ| =           0.048601593010
I =     14 J =      3 Re(V_IJ) =          -0.036431503035 Im(V_IJ) =          -0.022787849230 |V_IJ| =           0.042971391483
I =     14 J =      4 Re(V_IJ) =          -0.116139564033 Im(V_IJ) =           0.048174665791 |V_IJ| =           0.125734628316
I =     14 J =      5 Re(V_IJ) =           0.155675640112 Im(V_IJ) =           0.105880809111 |V_IJ| =           0.188270153403
I =     14 J =      6 Re(V_IJ) =           0.076758589907 Im(V_IJ) =           0.024353649570 |V_IJ| =           0.080529382041
I =     14 J =      7 Re(V_IJ) =           0.216384397998 Im(V_IJ) =           0.226622519803 |V_IJ| =           0.313336838208
I =     14 J =      8 Re(V_IJ) =          -0.129287402405 Im(V_IJ) =          -0.012880841441 |V_IJ| =           0.129927473988
I =     14 J =      9 Re(V_IJ) =          -0.362528861756 Im(V_IJ) =          -0.003946311017 |V_IJ| =           0.362550339921
I =     14 J =     10 Re(V_IJ) =           0.648575631157 Im(V_IJ) =          -0.270366372975 |V_IJ| =           0.702672274226
I =     14 J =     11 Re(V_IJ) =          -0.027071835846 Im(V_IJ) =           1.215580512369 |V_IJ| =           1.215881929444
I =     14 J =     12 Re(V_IJ) =          -0.690978770400 Im(V_IJ) =           0.137183520307 |V_IJ| =           0.704465030635
I =     14 J =     13 Re(V_IJ) =          -1.019144038495 Im(V_IJ) =           0.842020309763 |V_IJ| =           1.321988189529
I =     14 J =     14 Re(V_IJ) =          -2.007710257292 Im(V_IJ) =           0.000000000000 |V_IJ| =           2.007710257292
I =     15 J =      0 Re(V_IJ) =          -0.010383886327 Im(V_IJ) =          -0.001086121931 |V_IJ| =           0.010440534283
I =     15 J =      1 Re(V_IJ) =           0.005601465824 Im(V_IJ) =           0.002672031041 |V_IJ| =           0.006206139643
I =     15 J =      2 Re(V_IJ) =          -0.027538161751 Im(V_IJ) =           0.032987727011 |V_IJ| =           0.042971391483
I =     15 J =      3 Re(V_IJ) =          -0.044893079734 Im(V_IJ) =          -0.018620586323 |V_IJ| =           0.048601593010
I =     15 J =      4 Re(V_IJ) =          -0.164291520161 Im(V_IJ) =          -0.091945348253 |V_IJ| =           0.188270153403
I =     15 J =      5 Re(V_IJ) =          -0.008807591085 Im(V_IJ) =          -0.125425767277 |V_IJ| =           0.125734628316
I =     15 J =      6 Re(V_IJ) =          -0.180322088894 Im(V_IJ) =          -0.256249718898 |V_IJ| =           0.313336838208
I =     15 J =      7 Re(V_IJ) =           0.008994686681 Im(V_IJ) =           0.080025477089 |V_IJ| =           0.080529382041
I =     15 J =      8 Re(V_IJ) =           0.311950300715 Im(V_IJ) =          -0.184742412187 |V_IJ| =           0.362550339921
I =     15 J =      9 Re(V_IJ) =          -0.105511082701 Im(V_IJ) =           0.075819258266 |V_IJ| =           0.129927473988
I =     15 J =     10 Re(V_IJ) =           1.172219935534 Im(V_IJ) =           0.322907555014 |V_IJ| =           1.215881929444
I =     15 J =     11 Re(V_IJ) =           0.445118992429 Im(V_IJ) =          -0.543707097200 |V_IJ| =           0.702672274226
I =     15 J =     12 Re(V_IJ) =          -1.287021653863 Im(V_IJ) =           0.302039791653 |V_IJ| =           1.321988189529
I =     15 J =     13 Re(V_IJ) =           0.527273478667 Im(V_IJ) =          -0.467176260187 |V_IJ| =           0.704465030635
I =     15 J =     14 Re(V_IJ) =          -0.000000000000 Im(V_IJ) =           0.000000000000 |V_IJ| =           0.000000000000
I =     15 J =     15 Re(V_IJ) =          -2.007710257292 Im(V_IJ) =           0.000000000000 |V_IJ| =           2.007710257292
Normal mode =     16 frequency =         127.476000000000 cm^-1
I =      0 J =      0 Re(V_IJ) =           3.630563688046 Im(V_IJ) =           0.000000000000 |V_IJ| =           3.630563688046
I =      1 J =      0 Re(V_IJ) =           0.000000000000 Im(V_IJ) =           0.000000000000 |V_IJ| =           0.000000000000
I =      1 J =      1 Re(V_IJ) =           3.630563688046 Im(V_IJ) =           0.000000000000 |V_IJ| =           3.630563688046
I =      2 J =      0 Re(V_IJ) =          -0.842826436825 Im(V_IJ) =           0.157628466872 |V_IJ| =           0.857439873215
I =      2 J =      1 Re(V_IJ) =          -0.000582647506 Im(V_IJ) =           0.000535337007 |V_IJ| =           0.000791241952
I =      2 J =      2 Re(V_IJ) =           1.085712796807 Im(V_IJ) =           0.000000000000 |V_IJ| =           1.085712796807
I =      3 J =      0 Re(V_IJ) =           0.000710707229 Im(V_IJ) =           0.000347791693 |V_IJ| =           0.000791241952
I =      3 J =      1 Re(V_IJ) =          -0.852885144644 Im(V_IJ) =           0.088261351818 |V_IJ| =           0.857439873215
I =      3 J =      2 Re(V_IJ) =           0.000000000000 Im(V_IJ) =           0.000000000000 |V_IJ| =           0.000000000000
I =      3 J =      3 Re(V_IJ) =           1.085712796807 Im(V_IJ) =           0.000000000000 |V_IJ| =           1.085712796807
I =      4 J =      0 Re(V_IJ) =           0.224259381453 Im(V_IJ) =          -0.166837636619 |V_IJ| =           0.279512195016
I =      4 J =      1 Re(V_IJ) =          -0.000026461658 Im(V_IJ) =          -0.000079857804 |V_IJ| =           0.000084127809
I =      4 J =      2 Re(V_IJ) =           0.178442923024 Im(V_IJ) =          -0.228616919205 |V_IJ| =           0.290013055782
I =      4 J =      3 Re(V_IJ) =           0.000464644874 Im(V_IJ) =           0.000480790412 |V_IJ| =           0.000668621177
I =      4 J =      4 Re(V_IJ) =           0.693778532118 Im(V_IJ) =           0.000000000000 |V_IJ| =           0.693778532118
I =      5 J =      0 Re(V_IJ) =           0.000082783073 Im(V_IJ) =           0.000014981691 |V_IJ| =           0.000084127809
I =      5 J =      1 Re(V_IJ) =          -0.133681798006 Im(V_IJ) =           0.245471472975 |V_IJ| =           0.279512195016
I =      5 J =      2 Re(V_IJ) =          -0.000407510609 Im(V_IJ) =          -0.000530084316 |V_IJ| =           0.000668621177
I =      5 J =      3 Re(V_IJ) =          -0.252298098909 Im(V_IJ) =           0.143014830738 |V_IJ| =           0.290013055782
I =      5 J =      4 Re(V_IJ) =           0.000000000000 Im(V_IJ) =           0.000000000000 |V_IJ| =           0.000000000000
I =      5 J =      5 Re(V_IJ) =           0.693778532118 Im(V_IJ) =           0.000000000000 |V_IJ| =           0.693778532118
I =      6 J =      0 Re(V_IJ) =           0.266857584796 Im(V_IJ) =           0.223865125118 |V_IJ| =           0.348322501150
I =      6 J =      1 Re(V_IJ) =           0.003241305210 Im(V_IJ) =          -0.000351984383 |V_IJ| =           0.003260360789
I =      6 J =      2 Re(V_IJ) =           0.005911614283 Im(V_IJ) =          -0.537704709613 |V_IJ| =           0.537737205263
I =      6 J =      3 Re(V_IJ) =          -0.003185750410 Im(V_IJ) =           0.003995621522 |V_IJ| =           0.005110185615
I =      6 J =      4 Re(V_IJ) =           0.171679419606 Im(V_IJ) =           0.064163738985 |V_IJ| =           0.183277954257
I =      6 J =      5 Re(V_IJ) =          -0.003344178232 Im(V_IJ) =           0.001824462951 |V_IJ| =           0.003809487250
I =      6 J =      6 Re(V_IJ) =           0.651263081451 Im(V_IJ) =          -0.000000000000 |V_IJ| =           0.651263081451
I =      7 J =      0 Re(V_IJ) =          -0.002078793706 Im(V_IJ) =          -0.002511686525 |V_IJ| =           0.003260360789
I =      7 J =      1 Re(V_IJ) =           0.347388648158 Im(V_IJ) =           0.025489055261 |V_IJ| =           0.348322501150
I =      7 J =      2 Re(V_IJ) =          -0.001924671323 Im(V_IJ) =           0.004733881845 |V_IJ| =           0.005110185615
I =      7 J =      3 Re(V_IJ) =          -0.465980932488 Im(V_IJ) =           0.268371146888 |V_IJ| =           0.537737205263
I =      7 J =      4 Re(V_IJ) =           0.003761328155 Im(V_IJ) =          -0.000603824160 |V_IJ| =           0.003809487250
I =      7 J =      5 Re(V_IJ) =           0.096502571753 Im(V_IJ) =          -0.155814191144 |V_IJ| =           0.183277954257
I =      7 J =      6 Re(V_IJ) =           0.000000000000 Im(V_IJ) =           0.000000000000 |V_IJ| =           0.000000000000
I =      7 J =      7 Re(V_IJ) =           0.651263081451 Im(V_IJ) =          -0.000000000000 |V_IJ| =           0.651263081451
I =      8 J =      0 Re(V_IJ) =           0.172464732879 Im(V_IJ) =           0.022945347818 |V_IJ| =           0.173984404685
I =      8 J =      1 Re(V_IJ) =           0.001320709742 Im(V_IJ) =           0.000440349308 |V_IJ| =           0.001392185956
I =      8 J =      2 Re(V_IJ) =          -0.232479337719 Im(V_IJ) =          -0.001239842136 |V_IJ| =           0.232482643814
I =      8 J =      3 Re(V_IJ) =           0.004722460754 Im(V_IJ) =           0.001221396646 |V_IJ| =           0.004877852534
I =      8 J =      4 Re(V_IJ) =          -0.406811905204 Im(V_IJ) =          -0.631254598863 |V_IJ| =           0.750984883205
I =      8 J =      5 Re(V_IJ) =           0.001245860795 Im(V_IJ) =          -0.001375620470 |V_IJ| =           0.001855936637
I =      8 J =      6 Re(V_IJ) =           0.088002009144 Im(V_IJ) =          -0.148751302840 |V_IJ| =           0.172833167274
I =      8 J =      7 Re(V_IJ) =           0.030201352829 Im(V_IJ) =           0.014283898631 |V_IJ| =           0.033408853210
I =      8 J =      8 Re(V_IJ) =           0.006082007627 Im(V_IJ) =          -0.000000000000 |V_IJ| =           0.006082007627
I =      9 J =      0 Re(V_IJ) =           0.001281050593 Im(V_IJ) =          -0.000545060651 |V_IJ| =           0.001392185956
I =      9 J =      1 Re(V_IJ) =          -0.170062984619 Im(V_IJ) =           0.036730836309 |V_IJ| =           0.173984404685
I =      9 J =      2 Re(V_IJ) =           0.004872796972 Im(V_IJ) =          -0.000222024792 |V_IJ| =           0.004877852534
I =      9 J =      3 Re(V_IJ) =           0.227745188268 Im(V_IJ) =           0.046693777911 |V_IJ| =           0.232482643814
I =      9 J =      4 Re(V_IJ) =           0.001448416617 Im(V_IJ) =          -0.001160426690 |V_IJ| =           0.001855936637
I =      9 J =      5 Re(V_IJ) =          -0.605508565992 Im(V_IJ) =          -0.444227049280 |V_IJ| =           0.750984883205
I =      9 J =      6 Re(V_IJ) =           0.009146490414 Im(V_IJ) =          -0.032132431995 |V_IJ| =           0.033408853210
I =      9 J =      7 Re(V_IJ) =          -0.169888104707 Im(V_IJ) =          -0.031770042318 |V_IJ| =           0.172833167274
I =      9 J =      8 Re(V_IJ) =          -0.000000000000 Im(V_IJ) =          -0.000000000000 |V_IJ| =           0.000000000000
I =      9 J =      9 Re(V_IJ) =           0.006082007627 Im(V_IJ) =          -0.000000000000 |V_IJ| =           0.006082007627
I =     10 J =      0 Re(V_IJ) =          -0.074982718574 Im(V_IJ) =           0.014683317087 |V_IJ| =           0.076406857581
I =     10 J =      1 Re(V_IJ) =          -0.002946573224 Im(V_IJ) =          -0.000305686468 |V_IJ| =           0.002962387210
I =     10 J =      2 Re(V_IJ) =          -0.216823136139 Im(V_IJ) =          -0.000002928535 |V_IJ| =           0.216823136158
I =     10 J =      3 Re(V_IJ) =          -0.006151050047 Im(V_IJ) =          -0.001050966528 |V_IJ| =           0.006240188084
I =     10 J =      4 Re(V_IJ) =          -0.036386943320 Im(V_IJ) =          -0.052165500466 |V_IJ| =           0.063602272625
I =     10 J =      5 Re(V_IJ) =           0.013311821416 Im(V_IJ) =           0.014781932208 |V_IJ| =           0.019892463629
I =     10 J =      6 Re(V_IJ) =          -0.470035417651 Im(V_IJ) =           0.788570318323 |V_IJ| =           0.918028562075
I =     10 J =      7 Re(V_IJ) =          -0.050370830360 Im(V_IJ) =          -0.017180217582 |V_IJ| =           0.053220112996
I =     10 J =      8 Re(V_IJ) =           0.416581597323 Im(V_IJ) =           0.044679652580 |V_IJ| =           0.418970761012
I =     10 J =      9 Re(V_IJ) =           0.258242477225 Im(V_IJ) =           0.057617545420 |V_IJ| =           0.264592060696
I =     10 J =     10 Re(V_IJ) =          -1.190959768585 Im(V_IJ) =          -0.000000000000 |V_IJ| =           1.190959768585
I =     11 J =      0 Re(V_IJ) =          -0.002490650975 Im(V_IJ) =          -0.001603868979 |V_IJ| =           0.002962387210
I =     11 J =      1 Re(V_IJ) =           0.049335516915 Im(V_IJ) =           0.058343934184 |V_IJ| =           0.076406857581
I =     11 J =      2 Re(V_IJ) =          -0.004373166576 Im(V_IJ) =          -0.004451444869 |V_IJ| =           0.006240188084
I =     11 J =      3 Re(V_IJ) =           0.123733451689 Im(V_IJ) =           0.178051411976 |V_IJ| =           0.216823136158
I =     11 J =      4 Re(V_IJ) =          -0.000422797840 Im(V_IJ) =          -0.019887970012 |V_IJ| =           0.019892463629
I =     11 J =      5 Re(V_IJ) =          -0.009209386842 Im(V_IJ) =          -0.062931997243 |V_IJ| =           0.063602272625
I =     11 J =      6 Re(V_IJ) =          -0.048497279161 Im(V_IJ) =           0.021917900020 |V_IJ| =           0.053220112996
I =     11 J =      7 Re(V_IJ) =           0.543283926787 Im(V_IJ) =           0.740012848321 |V_IJ| =           0.918028562075
I =     11 J =      8 Re(V_IJ) =          -0.227428701430 Im(V_IJ) =          -0.135222573372 |V_IJ| =           0.264592060696
I =     11 J =      9 Re(V_IJ) =           0.333765843886 Im(V_IJ) =           0.253252561759 |V_IJ| =           0.418970761012
I =     11 J =     10 Re(V_IJ) =           0.000000000000 Im(V_IJ) =           0.000000000000 |V_IJ| =           0.000000000000
I =     11 J =     11 Re(V_IJ) =          -1.190959768585 Im(V_IJ) =          -0.000000000000 |V_IJ| =           1.190959768585
I =     12 J =      0 Re(V_IJ) =          -0.006667574257 Im(V_IJ) =          -0.006103181054 |V_IJ| =           0.009039102027
I =     12 J =      1 Re(V_IJ) =          -0.053419966909 Im(V_IJ) =           0.021756350479 |V_IJ| =           0.057680426929
I =     12 J =      2 Re(V_IJ) =          -0.000948927382 Im(V_IJ) =          -0.045311103642 |V_IJ| =           0.045321039005
I =     12 J =      3 Re(V_IJ) =           0.085789086179 Im(V_IJ) =           0.075976625774 |V_IJ| =           0.114595876765
I =     12 J =      4 Re(V_IJ) =          -0.040721427623 Im(V_IJ) =          -0.025216093691 |V_IJ| =           0.047896618343
I =     12 J =      5 Re(V_IJ) =          -0.118590718427 Im(V_IJ) =           0.071415865724 |V_IJ| =           0.138434043407
I =     12 J =      6 Re(V_IJ) =          -0.250442741112 Im(V_IJ) =           0.083535578137 |V_IJ| =           0.264007119962
I =     12 J =      7 Re(V_IJ) =          -0.034083928106 Im(V_IJ) =           0.120112922772 |V_IJ| =           0.124855229654
I =     12 J =      8 Re(V_IJ) =          -0.154245328668 Im(V_IJ) =           0.146259168929 |V_IJ| =           0.212563792570
I =     12 J =      9 Re(V_IJ) =           0.718054148065 Im(V_IJ) =           0.706549737037 |V_IJ| =           1.007379913667
I =     12 J =     10 Re(V_IJ) =           0.375274919523 Im(V_IJ) =           0.188630223667 |V_IJ| =           0.420015031283
I =     12 J =     11 Re(V_IJ) =          -0.370407082986 Im(V_IJ) =           0.210864958835 |V_IJ| =           0.426222287065
I =     12 J =     12 Re(V_IJ) =          -2.696664367396 Im(V_IJ) =          -0.000000000000 |V_IJ| =           2.696664367396
I =     13 J =      0 Re(V_IJ) =           0.043984538181 Im(V_IJ) =           0.037314769887 |V_IJ| =           0.057680426929
I =     13 J =      1 Re(V_IJ) =          -0.008237025233 Im(V_IJ) =           0.003722469713 |V_IJ| =           0.009039102027
I =     13 J =      2 Re(V_IJ) =          -0.113771450907 Im(V_IJ) =           0.013721221887 |V_IJ| =           0.114595876765
I =     13 J =      3 Re(V_IJ) =          -0.026544026824 Im(V_IJ) =           0.036734332938 |V_IJ| =           0.045321039005
I =     13 J =      4 Re(V_IJ) =           0.116470171231 Im(V_IJ) =          -0.074824351567 |V_IJ| =           0.138434043407
I =     13 J =      5 Re(V_IJ) =           0.004625462840 Im(V_IJ) =           0.047672750520 |V_IJ| =           0.047896618343
I =     13 J =      6 Re(V_IJ) =           0.083352010756 Im(V_IJ) =           0.092958435200 |V_IJ| =           0.124855229654
I =     13 J =      7 Re(V_IJ) =          -0.261692255867 Im(V_IJ) =           0.034884417866 |V_IJ| =           0.264007119962
I =     13 J =      8 Re(V_IJ) =           0.935484611394 Im(V_IJ) =          -0.373741665198 |V_IJ| =           1.007379913667
I =     13 J =      9 Re(V_IJ) =           0.085651940647 Im(V_IJ) =           0.194543339580 |V_IJ| =           0.212563792570
I =     13 J =     10 Re(V_IJ) =          -0.420858078817 Im(V_IJ) =          -0.067408571302 |V_IJ| =           0.426222287065
I =     13 J =     11 Re(V_IJ) =          -0.285169002757 Im(V_IJ) =           0.308368718209 |V_IJ| =           0.420015031283
I =     13 J =     12 Re(V_IJ) =          -0.000000000000 Im(V_IJ) =           0.000000000000 |V_IJ| =           0.000000000000
I =     13 J =     13 Re(V_IJ) =          -2.696664367396 Im(V_IJ) =          -0.000000000000 |V_IJ| =           2.696664367396
I =     14 J =      0 Re(V_IJ) =          -0.015811473699 Im(V_IJ) =          -0.001945311394 |V_IJ| =           0.015930691666
I =     14 J =      1 Re(V_IJ) =           0.003154866638 Im(V_IJ) =          -0.003677091820 |V_IJ| =           0.004845016797
I =     14 J =      2 Re(V_IJ) =          -0.037599798411 Im(V_IJ) =          -0.071693502039 |V_IJ| =           0.080954944724
I =     14 J =      3 Re(V_IJ) =          -0.029181155520 Im(V_IJ) =           0.106493325350 |V_IJ| =           0.110419057149
I =     14 J =      4 Re(V_IJ) =          -0.236425426169 Im(V_IJ) =           0.007421588291 |V_IJ| =           0.236541882363
I =     14 J =      5 Re(V_IJ) =          -0.020272579845 Im(V_IJ) =          -0.009765734181 |V_IJ| =           0.022502156734
I =     14 J =      6 Re(V_IJ) =           0.028515343870 Im(V_IJ) =          -0.006648465429 |V_IJ| =           0.029280145638
I =     14 J =      7 Re(V_IJ) =           0.060057829936 Im(V_IJ) =           0.034670729406 |V_IJ| =           0.069346971196
I =     14 J =      8 Re(V_IJ) =          -0.070949506471 Im(V_IJ) =           0.310340116498 |V_IJ| =           0.318347012514
I =     14 J =      9 Re(V_IJ) =          -0.055816890536 Im(V_IJ) =           0.032304794472 |V_IJ| =           0.064491278596
I =     14 J =     10 Re(V_IJ) =           0.733558918371 Im(V_IJ) =          -0.124019727767 |V_IJ| =           0.743968802839
I =     14 J =     11 Re(V_IJ) =          -0.212473105172 Im(V_IJ) =           0.813133909903 |V_IJ| =           0.840435349004
I =     14 J =     12 Re(V_IJ) =          -0.373217464139 Im(V_IJ) =           0.315672207288 |V_IJ| =           0.488815116371
I =     14 J =     13 Re(V_IJ) =          -0.419284283442 Im(V_IJ) =           0.853433846687 |V_IJ| =           0.950867309888
I =     14 J =     14 Re(V_IJ) =          -2.179775970068 Im(V_IJ) =          -0.000000000000 |V_IJ| =           2.179775970068
I =     15 J =      0 Re(V_IJ) =           0.004685340564 Im(V_IJ) =           0.001233601054 |V_IJ| =           0.004845016797
I =     15 J =      1 Re(V_IJ) =           0.011906581465 Im(V_IJ) =          -0.010583962149 |V_IJ| =           0.015930691666
I =     15 J =      2 Re(V_IJ) =          -0.060852586256 Im(V_IJ) =          -0.092137565236 |V_IJ| =           0.110419057149
I =     15 J =      3 Re(V_IJ) =           0.013439319464 Im(V_IJ) =          -0.079831621351 |V_IJ| =           0.080954944724
I =     15 J =      4 Re(V_IJ) =           0.017796205615 Im(V_IJ) =           0.013771061084 |V_IJ| =           0.022502156734
I =     15 J =      5 Re(V_IJ) =          -0.099021175603 Im(V_IJ) =          -0.214818222910 |V_IJ| =           0.236541882363
I =     15 J =      6 Re(V_IJ) =          -0.022356624321 Im(V_IJ) =          -0.065644373430 |V_IJ| =           0.069346971196
I =     15 J =      7 Re(V_IJ) =          -0.012055836777 Im(V_IJ) =           0.026683023221 |V_IJ| =           0.029280145638
I =     15 J =      8 Re(V_IJ) =           0.064491254416 Im(V_IJ) =           0.000055846311 |V_IJ| =           0.064491278596
I =     15 J =      9 Re(V_IJ) =          -0.216659277731 Im(V_IJ) =          -0.233245745405 |V_IJ| =           0.318347012514
I =     15 J =     10 Re(V_IJ) =           0.839906412345 Im(V_IJ) =           0.029812654325 |V_IJ| =           0.840435349004
I =     15 J =     11 Re(V_IJ) =           0.329315993379 Im(V_IJ) =          -0.667113600597 |V_IJ| =           0.743968802839
I =     15 J =     12 Re(V_IJ) =          -0.933191855528 Im(V_IJ) =          -0.182487264731 |V_IJ| =           0.950867309888
I =     15 J =     13 Re(V_IJ) =           0.477143342529 Im(V_IJ) =          -0.106181206776 |V_IJ| =           0.488815116371
I =     15 J =     14 Re(V_IJ) =          -0.000000000000 Im(V_IJ) =          -0.000000000000 |V_IJ| =           0.000000000000
I =     15 J =     15 Re(V_IJ) =          -2.179775970068 Im(V_IJ) =          -0.000000000000 |V_IJ| =           2.179775970068
Normal mode =     17 frequency =         131.515000000000 cm^-1
I =      0 J =      0 Re(V_IJ) =          -0.841665926123 Im(V_IJ) =          -0.000000000000 |V_IJ| =           0.841665926123
I =      1 J =      0 Re(V_IJ) =          -0.000000000000 Im(V_IJ) =           0.000000000000 |V_IJ| =           0.000000000000
I =      1 J =      1 Re(V_IJ) =          -0.841665926123 Im(V_IJ) =          -0.000000000000 |V_IJ| =           0.841665926123
I =      2 J =      0 Re(V_IJ) =          -0.272954852251 Im(V_IJ) =          -0.252649581328 |V_IJ| =           0.371935696475
I =      2 J =      1 Re(V_IJ) =           0.000018261372 Im(V_IJ) =           0.000343233662 |V_IJ| =           0.000343719107
I =      2 J =      2 Re(V_IJ) =          -0.955865352152 Im(V_IJ) =          -0.000000000000 |V_IJ| =           0.955865352152
I =      3 J =      0 Re(V_IJ) =           0.000079983276 Im(V_IJ) =           0.000334283562 |V_IJ| =           0.000343719107
I =      3 J =      1 Re(V_IJ) =          -0.189949519413 Im(V_IJ) =           0.319773892598 |V_IJ| =           0.371935696475
I =      3 J =      2 Re(V_IJ) =          -0.000000000000 Im(V_IJ) =           0.000000000000 |V_IJ| =           0.000000000000
I =      3 J =      3 Re(V_IJ) =          -0.955865352152 Im(V_IJ) =          -0.000000000000 |V_IJ| =           0.955865352152
I =      4 J =      0 Re(V_IJ) =          -0.178566778290 Im(V_IJ) =          -0.003716231388 |V_IJ| =           0.178605444163
I =      4 J =      1 Re(V_IJ) =          -0.000004656503 Im(V_IJ) =           0.000017265351 |V_IJ| =           0.000017882264
I =      4 J =      2 Re(V_IJ) =          -0.504512760947 Im(V_IJ) =           0.022680579682 |V_IJ| =           0.505022311045
I =      4 J =      3 Re(V_IJ) =           0.000223666307 Im(V_IJ) =          -0.000316431987 |V_IJ| =           0.000387499445
I =      4 J =      4 Re(V_IJ) =          -0.498809695958 Im(V_IJ) =          -0.000000000000 |V_IJ| =           0.498809695958
I =      5 J =      0 Re(V_IJ) =          -0.000016440067 Im(V_IJ) =           0.000007035592 |V_IJ| =           0.000017882264
I =      5 J =      1 Re(V_IJ) =          -0.028762600701 Im(V_IJ) =          -0.176274267791 |V_IJ| =           0.178605444163
I =      5 J =      2 Re(V_IJ) =           0.000345792245 Im(V_IJ) =          -0.000174881511 |V_IJ| =           0.000387499445
I =      5 J =      3 Re(V_IJ) =           0.096367493227 Im(V_IJ) =          -0.495742716439 |V_IJ| =           0.505022311045
I =      5 J =      4 Re(V_IJ) =          -0.000000000000 Im(V_IJ) =           0.000000000000 |V_IJ| =           0.000000000000
I =      5 J =      5 Re(V_IJ) =          -0.498809695958 Im(V_IJ) =          -0.000000000000 |V_IJ| =           0.498809695958
I =      6 J =      0 Re(V_IJ) =          -0.011945473993 Im(V_IJ) =           0.035282300991 |V_IJ| =           0.037249632376
I =      6 J =      1 Re(V_IJ) =           0.000167359035 Im(V_IJ) =          -0.000351027472 |V_IJ| =           0.000388882158
I =      6 J =      2 Re(V_IJ) =          -0.024717259375 Im(V_IJ) =           0.143516356369 |V_IJ| =           0.145629280904
I =      6 J =      3 Re(V_IJ) =           0.000884305636 Im(V_IJ) =          -0.000852488775 |V_IJ| =           0.001228305161
I =      6 J =      4 Re(V_IJ) =           0.319804047757 Im(V_IJ) =          -0.546521325801 |V_IJ| =           0.633214172707
I =      6 J =      5 Re(V_IJ) =           0.008461543564 Im(V_IJ) =           0.000852309661 |V_IJ| =           0.008504360720
I =      6 J =      6 Re(V_IJ) =           0.183019333708 Im(V_IJ) =          -0.000000000000 |V_IJ| =           0.183019333708
I =      7 J =      0 Re(V_IJ) =           0.000124675350 Im(V_IJ) =          -0.000368354978 |V_IJ| =           0.000388882158
I =      7 J =      1 Re(V_IJ) =           0.016027609907 Im(V_IJ) =          -0.033625151788 |V_IJ| =           0.037249632376
I =      7 J =      2 Re(V_IJ) =           0.000310480562 Im(V_IJ) =          -0.001188417178 |V_IJ| =           0.001228305161
I =      7 J =      3 Re(V_IJ) =           0.113045717671 Im(V_IJ) =          -0.091807152079 |V_IJ| =           0.145629280904
I =      7 J =      4 Re(V_IJ) =          -0.006170142887 Im(V_IJ) =           0.005852647948 |V_IJ| =           0.008504360720
I =      7 J =      5 Re(V_IJ) =           0.587395454691 Im(V_IJ) =           0.236488410553 |V_IJ| =           0.633214172707
I =      7 J =      6 Re(V_IJ) =          -0.000000000000 Im(V_IJ) =          -0.000000000000 |V_IJ| =           0.000000000000
I =      7 J =      7 Re(V_IJ) =           0.183019333708 Im(V_IJ) =          -0.000000000000 |V_IJ| =           0.183019333708
I =      8 J =      0 Re(V_IJ) =          -0.016970099292 Im(V_IJ) =           0.007266792976 |V_IJ| =           0.018460513269
I =      8 J =      1 Re(V_IJ) =           0.000354327707 Im(V_IJ) =           0.000073810069 |V_IJ| =           0.000361933765
I =      8 J =      2 Re(V_IJ) =           0.022424124272 Im(V_IJ) =          -0.005586867149 |V_IJ| =           0.023109617780
I =      8 J =      3 Re(V_IJ) =          -0.001113647121 Im(V_IJ) =          -0.001473956973 |V_IJ| =           0.001847365440
I =      8 J =      4 Re(V_IJ) =           0.084835515492 Im(V_IJ) =           0.049764278258 |V_IJ| =           0.098354197060
I =      8 J =      5 Re(V_IJ) =          -0.000500561801 Im(V_IJ) =           0.001813708154 |V_IJ| =           0.001881515183
I =      8 J =      6 Re(V_IJ) =          -0.281344895527 Im(V_IJ) =           0.168572140875 |V_IJ| =           0.327980970360
I =      8 J =      7 Re(V_IJ) =          -0.001094113573 Im(V_IJ) =          -0.006702652886 |V_IJ| =           0.006791365122
I =      8 J =      8 Re(V_IJ) =           0.494253427474 Im(V_IJ) =           0.000000000000 |V_IJ| =           0.494253427474
I =      9 J =      0 Re(V_IJ) =           0.000347250142 Im(V_IJ) =          -0.000102046012 |V_IJ| =           0.000361933765
I =      9 J =      1 Re(V_IJ) =           0.017499190737 Im(V_IJ) =           0.005879530057 |V_IJ| =           0.018460513269
I =      9 J =      2 Re(V_IJ) =          -0.001393483468 Im(V_IJ) =           0.001212832591 |V_IJ| =           0.001847365440
I =      9 J =      3 Re(V_IJ) =          -0.020791555580 Im(V_IJ) =          -0.010087896236 |V_IJ| =           0.023109617780
I =      9 J =      4 Re(V_IJ) =          -0.001840650106 Im(V_IJ) =           0.000390008427 |V_IJ| =           0.001881515183
I =      9 J =      5 Re(V_IJ) =           0.044544997008 Im(V_IJ) =           0.087688604282 |V_IJ| =           0.098354197060
I =      9 J =      6 Re(V_IJ) =           0.004322397737 Im(V_IJ) =           0.005238274336 |V_IJ| =           0.006791365122
I =      9 J =      7 Re(V_IJ) =           0.312156975929 Im(V_IJ) =          -0.100645612409 |V_IJ| =           0.327980970360
I =      9 J =      8 Re(V_IJ) =          -0.000000000000 Im(V_IJ) =          -0.000000000000 |V_IJ| =           0.000000000000
I =      9 J =      9 Re(V_IJ) =           0.494253427474 Im(V_IJ) =          -0.000000000000 |V_IJ| =           0.494253427474
I =     10 J =      0 Re(V_IJ) =          -0.041081190863 Im(V_IJ) =           0.006200445111 |V_IJ| =           0.041546477135
I =     10 J =      1 Re(V_IJ) =          -0.001502934309 Im(V_IJ) =          -0.000055095739 |V_IJ| =           0.001503943841
I =     10 J =      2 Re(V_IJ) =           0.047559552416 Im(V_IJ) =          -0.014727789453 |V_IJ| =           0.049787737529
I =     10 J =      3 Re(V_IJ) =           0.001207127875 Im(V_IJ) =           0.000609779467 |V_IJ| =           0.001352401088
I =     10 J =      4 Re(V_IJ) =           0.091250999728 Im(V_IJ) =           0.012524977557 |V_IJ| =           0.092106568789
I =     10 J =      5 Re(V_IJ) =          -0.002103122408 Im(V_IJ) =          -0.004618541007 |V_IJ| =           0.005074844323
I =     10 J =      6 Re(V_IJ) =           0.004804384011 Im(V_IJ) =          -0.091412563700 |V_IJ| =           0.091538729006
I =     10 J =      7 Re(V_IJ) =           0.004193316648 Im(V_IJ) =          -0.004168568476 |V_IJ| =           0.005912771571
I =     10 J =      8 Re(V_IJ) =           0.120553646428 Im(V_IJ) =           0.029478264427 |V_IJ| =           0.124105397710
I =     10 J =      9 Re(V_IJ) =          -0.049958154670 Im(V_IJ) =          -0.002404758442 |V_IJ| =           0.050015998253
I =     10 J =     10 Re(V_IJ) =           0.566867470062 Im(V_IJ) =           0.000000000000 |V_IJ| =           0.566867470062
I =     11 J =      0 Re(V_IJ) =          -0.001207343257 Im(V_IJ) =          -0.000896754893 |V_IJ| =           0.001503943841
I =     11 J =      1 Re(V_IJ) =           0.028182846217 Im(V_IJ) =           0.030526004347 |V_IJ| =           0.041546477135
I =     11 J =      2 Re(V_IJ) =           0.001189597726 Im(V_IJ) =           0.000643308600 |V_IJ| =           0.001352401088
I =     11 J =      3 Re(V_IJ) =          -0.015045741631 Im(V_IJ) =          -0.047459924852 |V_IJ| =           0.049787737529
I =     11 J =      4 Re(V_IJ) =           0.001630376106 Im(V_IJ) =           0.004805821330 |V_IJ| =           0.005074844323
I =     11 J =      5 Re(V_IJ) =          -0.057917206073 Im(V_IJ) =           0.071618553845 |V_IJ| =           0.092106568789
I =     11 J =      6 Re(V_IJ) =           0.004572696756 Im(V_IJ) =           0.003748507974 |V_IJ| =           0.005912771571
I =     11 J =      7 Re(V_IJ) =          -0.013523136449 Im(V_IJ) =          -0.090534323262 |V_IJ| =           0.091538729006
I =     11 J =      8 Re(V_IJ) =           0.038000603117 Im(V_IJ) =           0.032520059101 |V_IJ| =           0.050015998253
I =     11 J =      9 Re(V_IJ) =           0.107939572679 Im(V_IJ) =           0.061247027607 |V_IJ| =           0.124105397710
I =     11 J =     10 Re(V_IJ) =           0.000000000000 Im(V_IJ) =          -0.000000000000 |V_IJ| =           0.000000000000
I =     11 J =     11 Re(V_IJ) =           0.566867470062 Im(V_IJ) =           0.000000000000 |V_IJ| =           0.566867470062
I =     12 J =      0 Re(V_IJ) =           0.000572720832 Im(V_IJ) =          -0.000055104576 |V_IJ| =           0.000575365680
I =     12 J =      1 Re(V_IJ) =           0.010955509938 Im(V_IJ) =          -0.003488176914 |V_IJ| =           0.011497416066
I =     12 J =      2 Re(V_IJ) =           0.009966537190 Im(V_IJ) =           0.002028324821 |V_IJ| =           0.010170838960
I =     12 J =      3 Re(V_IJ) =           0.062310380835 Im(V_IJ) =           0.056541044125 |V_IJ| =           0.084139605600
I =     12 J =      4 Re(V_IJ) =          -0.018448957206 Im(V_IJ) =          -0.010684307086 |V_IJ| =           0.021319438077
I =     12 J =      5 Re(V_IJ) =           0.049572355082 Im(V_IJ) =          -0.045856868353 |V_IJ| =           0.067529776866
I =     12 J =      6 Re(V_IJ) =           0.031351810181 Im(V_IJ) =          -0.007319529600 |V_IJ| =           0.032194898900
I =     12 J =      7 Re(V_IJ) =           0.015866497157 Im(V_IJ) =           0.125903402856 |V_IJ| =           0.126899222152
I =     12 J =      8 Re(V_IJ) =          -0.045462182319 Im(V_IJ) =           0.031567751924 |V_IJ| =           0.055347384606
I =     12 J =      9 Re(V_IJ) =          -0.053072303021 Im(V_IJ) =          -0.094326430347 |V_IJ| =           0.108231902922
I =     12 J =     10 Re(V_IJ) =          -0.016615306631 Im(V_IJ) =           0.030604548190 |V_IJ| =           0.034823939817
I =     12 J =     11 Re(V_IJ) =          -0.316874446223 Im(V_IJ) =           0.192289088765 |V_IJ| =           0.370654162701
I =     12 J =     12 Re(V_IJ) =           0.611021020328 Im(V_IJ) =           0.000000000000 |V_IJ| =           0.611021020328
I =     13 J =      0 Re(V_IJ) =          -0.009323778122 Im(V_IJ) =          -0.006727387140 |V_IJ| =           0.011497416066
I =     13 J =      1 Re(V_IJ) =           0.000527057744 Im(V_IJ) =           0.000230772183 |V_IJ| =           0.000575365680
I =     13 J =      2 Re(V_IJ) =          -0.083406497534 Im(V_IJ) =           0.011082842577 |V_IJ| =           0.084139605600
I =     13 J =      3 Re(V_IJ) =           0.009351970932 Im(V_IJ) =           0.003998325253 |V_IJ| =           0.010170838960
I =     13 J =      4 Re(V_IJ) =          -0.063042683634 Im(V_IJ) =           0.024205181340 |V_IJ| =           0.067529776866
I =     13 J =      5 Re(V_IJ) =           0.001431828925 Im(V_IJ) =           0.021271302401 |V_IJ| =           0.021319438077
I =     13 J =      6 Re(V_IJ) =           0.041013773925 Im(V_IJ) =           0.120088646138 |V_IJ| =           0.126899222152
I =     13 J =      7 Re(V_IJ) =           0.031382587647 Im(V_IJ) =          -0.007186425244 |V_IJ| =           0.032194898900
I =     13 J =      8 Re(V_IJ) =          -0.085431745098 Im(V_IJ) =           0.066449693299 |V_IJ| =           0.108231902922
I =     13 J =      9 Re(V_IJ) =           0.029709697317 Im(V_IJ) =           0.046697610946 |V_IJ| =           0.055347384606
I =     13 J =     10 Re(V_IJ) =          -0.364211391831 Im(V_IJ) =          -0.068808214536 |V_IJ| =           0.370654162701
I =     13 J =     11 Re(V_IJ) =           0.026301843185 Im(V_IJ) =           0.022823668186 |V_IJ| =           0.034823939817
I =     13 J =     12 Re(V_IJ) =          -0.000000000000 Im(V_IJ) =          -0.000000000000 |V_IJ| =           0.000000000000
I =     13 J =     13 Re(V_IJ) =           0.611021020328 Im(V_IJ) =           0.000000000000 |V_IJ| =           0.611021020328
I =     14 J =      0 Re(V_IJ) =           0.000962669858 Im(V_IJ) =          -0.000104024701 |V_IJ| =           0.000968273925
I =     14 J =      1 Re(V_IJ) =          -0.003224212037 Im(V_IJ) =           0.003115042567 |V_IJ| =           0.004483194558
I =     14 J =      2 Re(V_IJ) =           0.017976983037 Im(V_IJ) =          -0.006658365467 |V_IJ| =           0.019170439478
I =     14 J =      3 Re(V_IJ) =          -0.014120845146 Im(V_IJ) =          -0.014042926425 |V_IJ| =           0.019914870078
I =     14 J =      4 Re(V_IJ) =          -0.021691086129 Im(V_IJ) =          -0.000813985061 |V_IJ| =           0.021706353658
I =     14 J =      5 Re(V_IJ) =           0.063173047058 Im(V_IJ) =           0.066458506075 |V_IJ| =           0.091692785454
I =     14 J =      6 Re(V_IJ) =           0.052377566894 Im(V_IJ) =           0.040824611543 |V_IJ| =           0.066408270730
I =     14 J =      7 Re(V_IJ) =          -0.036246538087 Im(V_IJ) =           0.000032237456 |V_IJ| =           0.036246552423
I =     14 J =      8 Re(V_IJ) =           0.026550400119 Im(V_IJ) =           0.055003403582 |V_IJ| =           0.061076166809
I =     14 J =      9 Re(V_IJ) =           0.062116412061 Im(V_IJ) =          -0.000089445610 |V_IJ| =           0.062116476461
I =     14 J =     10 Re(V_IJ) =           0.035376181395 Im(V_IJ) =          -0.007330076019 |V_IJ| =           0.036127610280
I =     14 J =     11 Re(V_IJ) =          -0.008106584542 Im(V_IJ) =          -0.148413922096 |V_IJ| =           0.148635153933
I =     14 J =     12 Re(V_IJ) =           0.058777174388 Im(V_IJ) =           0.180803961773 |V_IJ| =           0.190117933983
I =     14 J =     13 Re(V_IJ) =           0.220503354502 Im(V_IJ) =           0.039528198905 |V_IJ| =           0.224018320356
I =     14 J =     14 Re(V_IJ) =           0.441179722662 Im(V_IJ) =           0.000000000000 |V_IJ| =           0.441179722662
I =     15 J =      0 Re(V_IJ) =          -0.004423085596 Im(V_IJ) =          -0.000731674286 |V_IJ| =           0.004483194558
I =     15 J =      1 Re(V_IJ) =          -0.000851313406 Im(V_IJ) =           0.000461324051 |V_IJ| =           0.000968273925
I =     15 J =      2 Re(V_IJ) =          -0.009053413827 Im(V_IJ) =           0.017738031128 |V_IJ| =           0.019914870078
I =     15 J =      3 Re(V_IJ) =          -0.019156247336 Im(V_IJ) =          -0.000737521381 |V_IJ| =           0.019170439478
I =     15 J =      4 Re(V_IJ) =          -0.087684981043 Im(V_IJ) =          -0.026812515805 |V_IJ| =           0.091692785454
I =     15 J =      5 Re(V_IJ) =          -0.010422091523 Im(V_IJ) =          -0.019040635426 |V_IJ| =           0.021706353658
I =     15 J =      6 Re(V_IJ) =          -0.007065725444 Im(V_IJ) =           0.035551203727 |V_IJ| =           0.036246552423
I =     15 J =      7 Re(V_IJ) =           0.029883968338 Im(V_IJ) =           0.059304357831 |V_IJ| =           0.066408270730
I =     15 J =      8 Re(V_IJ) =          -0.053833116879 Im(V_IJ) =           0.030991162853 |V_IJ| =           0.062116476461
I =     15 J =      9 Re(V_IJ) =          -0.004520168647 Im(V_IJ) =          -0.060908671201 |V_IJ| =           0.061076166809
I =     15 J =     10 Re(V_IJ) =          -0.139844981610 Im(V_IJ) =          -0.050356629187 |V_IJ| =           0.148635153933
I =     15 J =     11 Re(V_IJ) =           0.017173824436 Im(V_IJ) =          -0.031784650050 |V_IJ| =           0.036127610280
I =     15 J =     12 Re(V_IJ) =           0.101932156882 Im(V_IJ) =          -0.199484443626 |V_IJ| =           0.224018320356
I =     15 J =     13 Re(V_IJ) =           0.108399756909 Im(V_IJ) =           0.156186816102 |V_IJ| =           0.190117933983
I =     15 J =     14 Re(V_IJ) =           0.000000000000 Im(V_IJ) =          -0.000000000000 |V_IJ| =           0.000000000000
I =     15 J =     15 Re(V_IJ) =           0.441179722662 Im(V_IJ) =           0.000000000000 |V_IJ| =           0.441179722662
Normal mode =     18 frequency =         136.967000000000 cm^-1
I =      0 J =      0 Re(V_IJ) =           2.660528464005 Im(V_IJ) =           0.000000000000 |V_IJ| =           2.660528464005
I =      1 J =      0 Re(V_IJ) =           0.000000000000 Im(V_IJ) =          -0.000000000000 |V_IJ| =           0.000000000000
I =      1 J =      1 Re(V_IJ) =           2.660528464005 Im(V_IJ) =           0.000000000000 |V_IJ| =           2.660528464005
I =      2 J =      0 Re(V_IJ) =           0.376286730144 Im(V_IJ) =           0.585086440461 |V_IJ| =           0.695642038763
I =      2 J =      1 Re(V_IJ) =          -0.000201449834 Im(V_IJ) =          -0.000609930723 |V_IJ| =           0.000642337545
I =      2 J =      2 Re(V_IJ) =           1.561851155409 Im(V_IJ) =           0.000000000000 |V_IJ| =           1.561851155409
I =      3 J =      0 Re(V_IJ) =           0.000019907081 Im(V_IJ) =          -0.000642028995 |V_IJ| =           0.000642337545
I =      3 J =      1 Re(V_IJ) =           0.194599608650 Im(V_IJ) =          -0.667868878154 |V_IJ| =           0.695642038763
I =      3 J =      2 Re(V_IJ) =           0.000000000000 Im(V_IJ) =           0.000000000000 |V_IJ| =           0.000000000000
I =      3 J =      3 Re(V_IJ) =           1.561851155409 Im(V_IJ) =           0.000000000000 |V_IJ| =           1.561851155409
I =      4 J =      0 Re(V_IJ) =          -0.637184680837 Im(V_IJ) =          -0.118333986064 |V_IJ| =           0.648079663121
I =      4 J =      1 Re(V_IJ) =           0.000093958918 Im(V_IJ) =           0.000073859883 |V_IJ| =           0.000119513851
I =      4 J =      2 Re(V_IJ) =           0.964271940092 Im(V_IJ) =          -0.100487728023 |V_IJ| =           0.969493763741
I =      4 J =      3 Re(V_IJ) =          -0.000588437221 Im(V_IJ) =           0.000642511431 |V_IJ| =           0.000871251572
I =      4 J =      4 Re(V_IJ) =           0.236952958667 Im(V_IJ) =          -0.000000000000 |V_IJ| =           0.236952958667
I =      5 J =      0 Re(V_IJ) =          -0.000086325939 Im(V_IJ) =          -0.000082652241 |V_IJ| =           0.000119513851
I =      5 J =      1 Re(V_IJ) =          -0.206665822209 Im(V_IJ) =          -0.614244648069 |V_IJ| =           0.648079663121
I =      5 J =      2 Re(V_IJ) =          -0.000721805396 Im(V_IJ) =           0.000487930602 |V_IJ| =           0.000871251572
I =      5 J =      3 Re(V_IJ) =          -0.240708211723 Im(V_IJ) =           0.939136685867 |V_IJ| =           0.969493763741
I =      5 J =      4 Re(V_IJ) =           0.000000000000 Im(V_IJ) =           0.000000000000 |V_IJ| =           0.000000000000
I =      5 J =      5 Re(V_IJ) =           0.236952958667 Im(V_IJ) =          -0.000000000000 |V_IJ| =           0.236952958667
I =      6 J =      0 Re(V_IJ) =          -0.206333526871 Im(V_IJ) =          -0.141548958717 |V_IJ| =           0.250219167981
I =      6 J =      1 Re(V_IJ) =          -0.002489018717 Im(V_IJ) =           0.000378248237 |V_IJ| =           0.002517595262
I =      6 J =      2 Re(V_IJ) =           0.001387117198 Im(V_IJ) =           0.033680661191 |V_IJ| =           0.033709212871
I =      6 J =      3 Re(V_IJ) =           0.000234191660 Im(V_IJ) =          -0.000406279940 |V_IJ| =           0.000468944691
I =      6 J =      4 Re(V_IJ) =          -0.548309520803 Im(V_IJ) =           0.916699363583 |V_IJ| =           1.068167146938
I =      6 J =      5 Re(V_IJ) =          -0.012620537382 Im(V_IJ) =           0.000034494494 |V_IJ| =           0.012620584522
I =      6 J =      6 Re(V_IJ) =          -0.869205346716 Im(V_IJ) =          -0.000000000000 |V_IJ| =           0.869205346716
I =      7 J =      0 Re(V_IJ) =           0.001521068940 Im(V_IJ) =           0.002006149342 |V_IJ| =           0.002517595262
I =      7 J =      1 Re(V_IJ) =          -0.246613424254 Im(V_IJ) =          -0.042325536060 |V_IJ| =           0.250219167981
I =      7 J =      2 Re(V_IJ) =           0.000239632200 Im(V_IJ) =          -0.000403094941 |V_IJ| =           0.000468944691
I =      7 J =      3 Re(V_IJ) =           0.030048322000 Im(V_IJ) =          -0.015277741240 |V_IJ| =           0.033709212871
I =      7 J =      4 Re(V_IJ) =           0.010002001447 Im(V_IJ) =          -0.007696695442 |V_IJ| =           0.012620584522
I =      7 J =      5 Re(V_IJ) =          -0.994662902408 Im(V_IJ) =          -0.389392814996 |V_IJ| =           1.068167146938
I =      7 J =      6 Re(V_IJ) =           0.000000000000 Im(V_IJ) =           0.000000000000 |V_IJ| =           0.000000000000
I =      7 J =      7 Re(V_IJ) =          -0.869205346716 Im(V_IJ) =          -0.000000000000 |V_IJ| =           0.869205346716
I =      8 J =      0 Re(V_IJ) =           0.002103407939 Im(V_IJ) =          -0.015665196194 |V_IJ| =           0.015805780486
I =      8 J =      1 Re(V_IJ) =           0.000223250092 Im(V_IJ) =          -0.000306593346 |V_IJ| =           0.000379262552
I =      8 J =      2 Re(V_IJ) =           0.129391761095 Im(V_IJ) =          -0.010898986000 |V_IJ| =           0.129849973951
I =      8 J =      3 Re(V_IJ) =           0.001882678015 Im(V_IJ) =           0.001176818387 |V_IJ| =           0.002220220265
I =      8 J =      4 Re(V_IJ) =           0.022622773064 Im(V_IJ) =          -0.349784510191 |V_IJ| =           0.350515325529
I =      8 J =      5 Re(V_IJ) =          -0.000074855267 Im(V_IJ) =          -0.002429103217 |V_IJ| =           0.002430256314
I =      8 J =      6 Re(V_IJ) =           0.498881949600 Im(V_IJ) =          -0.196924650097 |V_IJ| =           0.536341791633
I =      8 J =      7 Re(V_IJ) =           0.005756111798 Im(V_IJ) =           0.007235339339 |V_IJ| =           0.009245699453
I =      8 J =      8 Re(V_IJ) =          -1.090820300727 Im(V_IJ) =           0.000000000000 |V_IJ| =           1.090820300727
I =      9 J =      0 Re(V_IJ) =           0.000247166648 Im(V_IJ) =           0.000287660792 |V_IJ| =           0.000379262552
I =      9 J =      1 Re(V_IJ) =          -0.003355499537 Im(V_IJ) =          -0.015445495124 |V_IJ| =           0.015805780486
I =      9 J =      2 Re(V_IJ) =           0.002084777513 Im(V_IJ) =          -0.000763597242 |V_IJ| =           0.002220220265
I =      9 J =      3 Re(V_IJ) =          -0.124368705619 Im(V_IJ) =          -0.037328819934 |V_IJ| =           0.129849973951
I =      9 J =      4 Re(V_IJ) =           0.002420136021 Im(V_IJ) =           0.000221556745 |V_IJ| =           0.002430256314
I =      9 J =      5 Re(V_IJ) =          -0.350512379651 Im(V_IJ) =           0.001437060412 |V_IJ| =           0.350515325529
I =      9 J =      6 Re(V_IJ) =          -0.001652318312 Im(V_IJ) =          -0.009096856741 |V_IJ| =           0.009245699453
I =      9 J =      7 Re(V_IJ) =          -0.476781880381 Im(V_IJ) =           0.245645183125 |V_IJ| =           0.536341791633
I =      9 J =      8 Re(V_IJ) =           0.000000000000 Im(V_IJ) =           0.000000000000 |V_IJ| =           0.000000000000
I =      9 J =      9 Re(V_IJ) =          -1.090820300727 Im(V_IJ) =           0.000000000000 |V_IJ| =           1.090820300727
I =     10 J =      0 Re(V_IJ) =          -0.024675401561 Im(V_IJ) =          -0.008353568921 |V_IJ| =           0.026051056715
I =     10 J =      1 Re(V_IJ) =          -0.000117695970 Im(V_IJ) =          -0.000351276621 |V_IJ| =           0.000370469440
I =     10 J =      2 Re(V_IJ) =          -0.018852719713 Im(V_IJ) =           0.036078208562 |V_IJ| =           0.040707028553
I =     10 J =      3 Re(V_IJ) =          -0.002324758590 Im(V_IJ) =          -0.000578398672 |V_IJ| =           0.002395630924
I =     10 J =      4 Re(V_IJ) =          -0.101948911128 Im(V_IJ) =          -0.031181134303 |V_IJ| =           0.106610710609
I =     10 J =      5 Re(V_IJ) =           0.004842603149 Im(V_IJ) =           0.011644852233 |V_IJ| =           0.012611637038
I =     10 J =      6 Re(V_IJ) =          -0.318231044147 Im(V_IJ) =           0.039827391849 |V_IJ| =           0.320713608381
I =     10 J =      7 Re(V_IJ) =          -0.020581920135 Im(V_IJ) =          -0.001865772582 |V_IJ| =           0.020666314228
I =     10 J =      8 Re(V_IJ) =          -0.281714277067 Im(V_IJ) =           0.068235910507 |V_IJ| =           0.289860437773
I =     10 J =      9 Re(V_IJ) =           0.128492626933 Im(V_IJ) =           0.010130126687 |V_IJ| =           0.128891328812
I =     10 J =     10 Re(V_IJ) =          -0.818524258929 Im(V_IJ) =          -0.000000000000 |V_IJ| =           0.818524258929
I =     11 J =      0 Re(V_IJ) =          -0.000311495718 Im(V_IJ) =           0.000200544318 |V_IJ| =           0.000370469440
I =     11 J =      1 Re(V_IJ) =           0.024480038094 Im(V_IJ) =           0.008909842360 |V_IJ| =           0.026051056715
I =     11 J =      2 Re(V_IJ) =          -0.001801608849 Im(V_IJ) =          -0.001579003825 |V_IJ| =           0.002395630924
I =     11 J =      3 Re(V_IJ) =          -0.018868694535 Im(V_IJ) =           0.036069856392 |V_IJ| =           0.040707028553
I =     11 J =      4 Re(V_IJ) =          -0.004445954817 Im(V_IJ) =          -0.011801986042 |V_IJ| =           0.012611637038
I =     11 J =      5 Re(V_IJ) =           0.052936456736 Im(V_IJ) =          -0.092539587015 |V_IJ| =           0.106610710609
I =     11 J =      6 Re(V_IJ) =          -0.020309211093 Im(V_IJ) =           0.003825243590 |V_IJ| =           0.020666314228
I =     11 J =      7 Re(V_IJ) =           0.320581165616 Im(V_IJ) =           0.009216010666 |V_IJ| =           0.320713608381
I =     11 J =      8 Re(V_IJ) =          -0.100443950242 Im(V_IJ) =          -0.080771204663 |V_IJ| =           0.128891328812
I =     11 J =      9 Re(V_IJ) =          -0.158175681002 Im(V_IJ) =          -0.242898183043 |V_IJ| =           0.289860437773
I =     11 J =     10 Re(V_IJ) =          -0.000000000000 Im(V_IJ) =          -0.000000000000 |V_IJ| =           0.000000000000
I =     11 J =     11 Re(V_IJ) =          -0.818524258929 Im(V_IJ) =          -0.000000000000 |V_IJ| =           0.818524258929
I =     12 J =      0 Re(V_IJ) =          -0.003485899389 Im(V_IJ) =          -0.002514622468 |V_IJ| =           0.004298234604
I =     12 J =      1 Re(V_IJ) =          -0.018010079532 Im(V_IJ) =           0.019756604285 |V_IJ| =           0.026733618865
I =     12 J =      2 Re(V_IJ) =           0.001164701548 Im(V_IJ) =          -0.020366475095 |V_IJ| =           0.020399750917
I =     12 J =      3 Re(V_IJ) =           0.020898723397 Im(V_IJ) =           0.004923681812 |V_IJ| =           0.021470893838
I =     12 J =      4 Re(V_IJ) =          -0.020656110704 Im(V_IJ) =          -0.018020704465 |V_IJ| =           0.027412053896
I =     12 J =      5 Re(V_IJ) =          -0.096857738171 Im(V_IJ) =           0.011623158609 |V_IJ| =           0.097552648655
I =     12 J =      6 Re(V_IJ) =          -0.095014917840 Im(V_IJ) =           0.032570144040 |V_IJ| =           0.100442266476
I =     12 J =      7 Re(V_IJ) =           0.001129323184 Im(V_IJ) =          -0.236836524394 |V_IJ| =           0.236839216892
I =     12 J =      8 Re(V_IJ) =           0.043560055325 Im(V_IJ) =          -0.054006559407 |V_IJ| =           0.069384341742
I =     12 J =      9 Re(V_IJ) =          -0.100239846190 Im(V_IJ) =          -0.206199321876 |V_IJ| =           0.229273171362
I =     12 J =     10 Re(V_IJ) =          -0.255622356047 Im(V_IJ) =          -0.252509177860 |V_IJ| =           0.359309996819
I =     12 J =     11 Re(V_IJ) =           0.644477278645 Im(V_IJ) =          -0.217614886373 |V_IJ| =           0.680225845922
I =     12 J =     12 Re(V_IJ) =          -0.241704503632 Im(V_IJ) =          -0.000000000000 |V_IJ| =           0.241704503632
I =     13 J =      0 Re(V_IJ) =           0.010959515063 Im(V_IJ) =           0.024383916978 |V_IJ| =           0.026733618865
I =     13 J =      1 Re(V_IJ) =          -0.004095784033 Im(V_IJ) =           0.001303600345 |V_IJ| =           0.004298234604
I =     13 J =      2 Re(V_IJ) =          -0.019991290810 Im(V_IJ) =          -0.007832469212 |V_IJ| =           0.021470893838
I =     13 J =      3 Re(V_IJ) =          -0.010622055976 Im(V_IJ) =           0.017416135172 |V_IJ| =           0.020399750917
I =     13 J =      4 Re(V_IJ) =           0.053228491751 Im(V_IJ) =          -0.081751127977 |V_IJ| =           0.097552648655
I =     13 J =      5 Re(V_IJ) =           0.007037686615 Im(V_IJ) =           0.026493238117 |V_IJ| =           0.027412053896
I =     13 J =      6 Re(V_IJ) =          -0.104982420496 Im(V_IJ) =          -0.212300508819 |V_IJ| =           0.236839216892
I =     13 J =      7 Re(V_IJ) =          -0.099668172544 Im(V_IJ) =           0.012446054660 |V_IJ| =           0.100442266476
I =     13 J =      8 Re(V_IJ) =          -0.172206677635 Im(V_IJ) =           0.151363956357 |V_IJ| =           0.229273171362
I =     13 J =      9 Re(V_IJ) =          -0.019274812471 Im(V_IJ) =          -0.066653345626 |V_IJ| =           0.069384341742
I =     13 J =     10 Re(V_IJ) =           0.679854074626 Im(V_IJ) =          -0.022486410900 |V_IJ| =           0.680225845922
I =     13 J =     11 Re(V_IJ) =           0.150706609720 Im(V_IJ) =          -0.326176626387 |V_IJ| =           0.359309996819
I =     13 J =     12 Re(V_IJ) =           0.000000000000 Im(V_IJ) =          -0.000000000000 |V_IJ| =           0.000000000000
I =     13 J =     13 Re(V_IJ) =          -0.241704503632 Im(V_IJ) =          -0.000000000000 |V_IJ| =           0.241704503632
I =     14 J =      0 Re(V_IJ) =          -0.006325723913 Im(V_IJ) =           0.002365347455 |V_IJ| =           0.006753491808
I =     14 J =      1 Re(V_IJ) =          -0.003262839459 Im(V_IJ) =           0.000904035112 |V_IJ| =           0.003385764437
I =     14 J =      2 Re(V_IJ) =          -0.022284776389 Im(V_IJ) =          -0.027172058613 |V_IJ| =           0.035141599678
I =     14 J =      3 Re(V_IJ) =          -0.001424878065 Im(V_IJ) =           0.043305069727 |V_IJ| =           0.043328504954
I =     14 J =      4 Re(V_IJ) =          -0.101951056403 Im(V_IJ) =           0.011311557947 |V_IJ| =           0.102576650583
I =     14 J =      5 Re(V_IJ) =           0.001499293742 Im(V_IJ) =          -0.017991765322 |V_IJ| =           0.018054126983
I =     14 J =      6 Re(V_IJ) =           0.035033969336 Im(V_IJ) =          -0.015336982751 |V_IJ| =           0.038243980537
I =     14 J =      7 Re(V_IJ) =           0.142193637612 Im(V_IJ) =           0.126485868891 |V_IJ| =           0.190309499517
I =     14 J =      8 Re(V_IJ) =          -0.071335195687 Im(V_IJ) =          -0.284364533199 |V_IJ| =           0.293175541076
I =     14 J =      9 Re(V_IJ) =          -0.159630126355 Im(V_IJ) =           0.007623661996 |V_IJ| =           0.159812069201
I =     14 J =     10 Re(V_IJ) =          -0.577362649841 Im(V_IJ) =           0.045066988100 |V_IJ| =           0.579118867632
I =     14 J =     11 Re(V_IJ) =           0.088006961039 Im(V_IJ) =          -0.477263693732 |V_IJ| =           0.485310064336
I =     14 J =     12 Re(V_IJ) =           0.332961068610 Im(V_IJ) =          -0.609171802610 |V_IJ| =           0.694228606660
I =     14 J =     13 Re(V_IJ) =           0.399263487182 Im(V_IJ) =          -0.672260265735 |V_IJ| =           0.781885667526
I =     14 J =     14 Re(V_IJ) =          -1.439078168078 Im(V_IJ) =          -0.000000000000 |V_IJ| =           1.439078168078
I =     15 J =      0 Re(V_IJ) =          -0.003198715790 Im(V_IJ) =           0.001109782914 |V_IJ| =           0.003385764437
I =     15 J =      1 Re(V_IJ) =           0.006549492395 Im(V_IJ) =          -0.001647361821 |V_IJ| =           0.006753491808
I =     15 J =      2 Re(V_IJ) =          -0.014821698385 Im(V_IJ) =          -0.040714574768 |V_IJ| =           0.043328504954
I =     15 J =      3 Re(V_IJ) =           0.012729481144 Im(V_IJ) =          -0.032755035304 |V_IJ| =           0.035141599678
I =     15 J =      4 Re(V_IJ) =           0.015425027201 Im(V_IJ) =          -0.009381899433 |V_IJ| =           0.018054126983
I =     15 J =      5 Re(V_IJ) =          -0.035443634446 Im(V_IJ) =          -0.096258599730 |V_IJ| =           0.102576650583
I =     15 J =      6 Re(V_IJ) =          -0.096486781843 Im(V_IJ) =          -0.164036601209 |V_IJ| =           0.190309499517
I =     15 J =      7 Re(V_IJ) =          -0.021844199837 Im(V_IJ) =           0.031391606853 |V_IJ| =           0.038243980537
I =     15 J =      8 Re(V_IJ) =           0.142041403981 Im(V_IJ) =          -0.073240269098 |V_IJ| =           0.159812069201
I =     15 J =      9 Re(V_IJ) =           0.080458736696 Im(V_IJ) =           0.281918941496 |V_IJ| =           0.293175541076
I =     15 J =     10 Re(V_IJ) =          -0.482444883523 Im(V_IJ) =          -0.052657315813 |V_IJ| =           0.485310064336
I =     15 J =     11 Re(V_IJ) =          -0.208859790375 Im(V_IJ) =           0.540144657303 |V_IJ| =           0.579118867632
I =     15 J =     12 Re(V_IJ) =           0.776824717109 Im(V_IJ) =           0.088817543153 |V_IJ| =           0.781885667526
I =     15 J =     13 Re(V_IJ) =          -0.686479040342 Im(V_IJ) =          -0.103440250753 |V_IJ| =           0.694228606660
I =     15 J =     14 Re(V_IJ) =           0.000000000000 Im(V_IJ) =           0.000000000000 |V_IJ| =           0.000000000000
I =     15 J =     15 Re(V_IJ) =          -1.439078168078 Im(V_IJ) =          -0.000000000000 |V_IJ| =           1.439078168078
Normal mode =     19 frequency =         144.616000000000 cm^-1
I =      0 J =      0 Re(V_IJ) =          -1.743192212192 Im(V_IJ) =           0.000000000000 |V_IJ| =           1.743192212192
I =      1 J =      0 Re(V_IJ) =          -0.000000000000 Im(V_IJ) =           0.000000000000 |V_IJ| =           0.000000000000
I =      1 J =      1 Re(V_IJ) =          -1.743192212192 Im(V_IJ) =          -0.000000000000 |V_IJ| =           1.743192212192
I =      2 J =      0 Re(V_IJ) =          -0.022881746366 Im(V_IJ) =           0.133142765789 |V_IJ| =           0.135094671985
I =      2 J =      1 Re(V_IJ) =          -0.000098625736 Im(V_IJ) =          -0.000053340628 |V_IJ| =           0.000112126083
I =      2 J =      2 Re(V_IJ) =           1.753717956975 Im(V_IJ) =          -0.000000000000 |V_IJ| =           1.753717956975
I =      3 J =      0 Re(V_IJ) =           0.000079412611 Im(V_IJ) =          -0.000079157411 |V_IJ| =           0.000112126083
I =      3 J =      1 Re(V_IJ) =          -0.059757325248 Im(V_IJ) =          -0.121159533170 |V_IJ| =           0.135094671985
I =      3 J =      2 Re(V_IJ) =          -0.000000000000 Im(V_IJ) =          -0.000000000000 |V_IJ| =           0.000000000000
I =      3 J =      3 Re(V_IJ) =           1.753717956975 Im(V_IJ) =          -0.000000000000 |V_IJ| =           1.753717956975
I =      4 J =      0 Re(V_IJ) =          -0.572510236212 Im(V_IJ) =          -0.054736444464 |V_IJ| =           0.575120899394
I =      4 J =      1 Re(V_IJ) =           0.000029870233 Im(V_IJ) =           0.000077033846 |V_IJ| =           0.000082622298
I =      4 J =      2 Re(V_IJ) =           0.235939269788 Im(V_IJ) =          -0.050990152094 |V_IJ| =           0.241386276823
I =      4 J =      3 Re(V_IJ) =           0.000035849822 Im(V_IJ) =           0.000421056635 |V_IJ| =           0.000422580051
I =      4 J =      4 Re(V_IJ) =           1.054247703466 Im(V_IJ) =          -0.000000000000 |V_IJ| =           1.054247703466
I =      5 J =      0 Re(V_IJ) =          -0.000080465915 Im(V_IJ) =          -0.000018753150 |V_IJ| =           0.000082622298
I =      5 J =      1 Re(V_IJ) =          -0.134614053667 Im(V_IJ) =          -0.559144977153 |V_IJ| =           0.575120899394
I =      5 J =      2 Re(V_IJ) =          -0.000411257699 Im(V_IJ) =          -0.000097164831 |V_IJ| =           0.000422580051
I =      5 J =      3 Re(V_IJ) =          -0.085014448911 Im(V_IJ) =           0.225920070190 |V_IJ| =           0.241386276823
I =      5 J =      4 Re(V_IJ) =           0.000000000000 Im(V_IJ) =          -0.000000000000 |V_IJ| =           0.000000000000
I =      5 J =      5 Re(V_IJ) =           1.054247703466 Im(V_IJ) =           0.000000000000 |V_IJ| =           1.054247703466
I =      6 J =      0 Re(V_IJ) =          -0.029912517512 Im(V_IJ) =           0.027075242921 |V_IJ| =           0.040346344111
I =      6 J =      1 Re(V_IJ) =          -0.000218469419 Im(V_IJ) =           0.000110117505 |V_IJ| =           0.000244652308
I =      6 J =      2 Re(V_IJ) =          -0.093889351808 Im(V_IJ) =           0.264384505795 |V_IJ| =           0.280560826359
I =      6 J =      3 Re(V_IJ) =           0.001018326801 Im(V_IJ) =          -0.003488105161 |V_IJ| =           0.003633712577
I =      6 J =      4 Re(V_IJ) =          -0.085939940210 Im(V_IJ) =           0.146367206079 |V_IJ| =           0.169732237181
I =      6 J =      5 Re(V_IJ) =          -0.006653676474 Im(V_IJ) =          -0.000681946390 |V_IJ| =           0.006688532088
I =      6 J =      6 Re(V_IJ) =          -0.417265742055 Im(V_IJ) =           0.000000000000 |V_IJ| =           0.417265742055
I =      7 J =      0 Re(V_IJ) =           0.000079895204 Im(V_IJ) =           0.000231239072 |V_IJ| =           0.000244652308
I =      7 J =      1 Re(V_IJ) =          -0.002576041703 Im(V_IJ) =          -0.040264022306 |V_IJ| =           0.040346344111
I =      7 J =      2 Re(V_IJ) =           0.002543113957 Im(V_IJ) =          -0.002595464985 |V_IJ| =           0.003633712577
I =      7 J =      3 Re(V_IJ) =           0.184580904647 Im(V_IJ) =          -0.211291899814 |V_IJ| =           0.280560826359
I =      7 J =      4 Re(V_IJ) =           0.004844665150 Im(V_IJ) =          -0.004611472767 |V_IJ| =           0.006688532088
I =      7 J =      5 Re(V_IJ) =          -0.157544304786 Im(V_IJ) =          -0.063157140278 |V_IJ| =           0.169732237181
I =      7 J =      6 Re(V_IJ) =           0.000000000000 Im(V_IJ) =          -0.000000000000 |V_IJ| =           0.000000000000
I =      7 J =      7 Re(V_IJ) =          -0.417265742055 Im(V_IJ) =           0.000000000000 |V_IJ| =           0.417265742055
I =      8 J =      0 Re(V_IJ) =           0.292603090972 Im(V_IJ) =           0.047708384661 |V_IJ| =           0.296466960745
I =      8 J =      1 Re(V_IJ) =          -0.000990892466 Im(V_IJ) =          -0.000550597144 |V_IJ| =           0.001133589473
I =      8 J =      2 Re(V_IJ) =          -0.044644305803 Im(V_IJ) =          -0.023910292399 |V_IJ| =           0.050644013696
I =      8 J =      3 Re(V_IJ) =           0.005136538474 Im(V_IJ) =           0.004715638863 |V_IJ| =           0.006972895911
I =      8 J =      4 Re(V_IJ) =           0.089463977378 Im(V_IJ) =          -0.007940459929 |V_IJ| =           0.089815667632
I =      8 J =      5 Re(V_IJ) =           0.004731083258 Im(V_IJ) =          -0.004456547628 |V_IJ| =           0.006499535795
I =      8 J =      6 Re(V_IJ) =           0.145740288223 Im(V_IJ) =          -0.058284855914 |V_IJ| =           0.156962912945
I =      8 J =      7 Re(V_IJ) =          -0.004721094684 Im(V_IJ) =           0.010273645197 |V_IJ| =           0.011306481356
I =      8 J =      8 Re(V_IJ) =          -1.028506970545 Im(V_IJ) =           0.000000000000 |V_IJ| =           1.028506970545
I =      9 J =      0 Re(V_IJ) =          -0.000943440250 Im(V_IJ) =           0.000628446965 |V_IJ| =           0.001133589473
I =      9 J =      1 Re(V_IJ) =          -0.287822759453 Im(V_IJ) =           0.071068403346 |V_IJ| =           0.296466960745
I =      9 J =      2 Re(V_IJ) =           0.005998045830 Im(V_IJ) =          -0.003555942013 |V_IJ| =           0.006972895911
I =      9 J =      3 Re(V_IJ) =           0.048613309841 Im(V_IJ) =          -0.014197261341 |V_IJ| =           0.050644013696
I =      9 J =      4 Re(V_IJ) =           0.004734389906 Im(V_IJ) =          -0.004453034669 |V_IJ| =           0.006499535795
I =      9 J =      5 Re(V_IJ) =          -0.013334002378 Im(V_IJ) =           0.088820372285 |V_IJ| =           0.089815667632
I =      9 J =      6 Re(V_IJ) =          -0.010839719500 Im(V_IJ) =          -0.003215120809 |V_IJ| =           0.011306481356
I =      9 J =      7 Re(V_IJ) =          -0.139853307945 Im(V_IJ) =           0.071262951785 |V_IJ| =           0.156962912945
I =      9 J =      8 Re(V_IJ) =           0.000000000000 Im(V_IJ) =           0.000000000000 |V_IJ| =           0.000000000000
I =      9 J =      9 Re(V_IJ) =          -1.028506970545 Im(V_IJ) =           0.000000000000 |V_IJ| =           1.028506970545
I =     10 J =      0 Re(V_IJ) =           0.152577226012 Im(V_IJ) =          -0.010975901139 |V_IJ| =           0.152971501605
I =     10 J =      1 Re(V_IJ) =           0.002935385305 Im(V_IJ) =           0.000552140950 |V_IJ| =           0.002986862320
I =     10 J =      2 Re(V_IJ) =          -0.335542529468 Im(V_IJ) =          -0.050445805768 |V_IJ| =           0.339313377869
I =     10 J =      3 Re(V_IJ) =          -0.010969889533 Im(V_IJ) =          -0.004050983158 |V_IJ| =           0.011693970280
I =     10 J =      4 Re(V_IJ) =          -0.175742175199 Im(V_IJ) =          -0.002128540037 |V_IJ| =           0.175755064866
I =     10 J =      5 Re(V_IJ) =          -0.008393904702 Im(V_IJ) =           0.015600178022 |V_IJ| =           0.017715055474
I =     10 J =      6 Re(V_IJ) =          -0.142827342002 Im(V_IJ) =          -0.125439030565 |V_IJ| =           0.190091030857
I =     10 J =      7 Re(V_IJ) =           0.004398741095 Im(V_IJ) =           0.018133161467 |V_IJ| =           0.018659058605
I =     10 J =      8 Re(V_IJ) =           0.019341798208 Im(V_IJ) =           0.024746448986 |V_IJ| =           0.031408468529
I =     10 J =      9 Re(V_IJ) =           0.083877576278 Im(V_IJ) =           0.079208978873 |V_IJ| =           0.115366850249
I =     10 J =     10 Re(V_IJ) =          -0.551206323370 Im(V_IJ) =           0.000000000000 |V_IJ| =           0.551206323370
I =     11 J =      0 Re(V_IJ) =           0.002636022459 Im(V_IJ) =           0.001404539823 |V_IJ| =           0.002986862320
I =     11 J =      1 Re(V_IJ) =          -0.112208599712 Im(V_IJ) =          -0.103968795578 |V_IJ| =           0.152971501605
I =     11 J =      2 Re(V_IJ) =          -0.009586642797 Im(V_IJ) =          -0.006696657434 |V_IJ| =           0.011693970280
I =     11 J =      3 Re(V_IJ) =           0.232904387268 Im(V_IJ) =           0.246757198056 |V_IJ| =           0.339313377869
I =     11 J =      4 Re(V_IJ) =          -0.016800146384 Im(V_IJ) =          -0.005619454772 |V_IJ| =           0.017715055474
I =     11 J =      5 Re(V_IJ) =           0.126605834772 Im(V_IJ) =          -0.121904903215 |V_IJ| =           0.175755064866
I =     11 J =      6 Re(V_IJ) =           0.002644713738 Im(V_IJ) =          -0.018470678311 |V_IJ| =           0.018659058605
I =     11 J =      7 Re(V_IJ) =           0.130178571429 Im(V_IJ) =          -0.138521260293 |V_IJ| =           0.190091030857
I =     11 J =      8 Re(V_IJ) =          -0.115366809302 Im(V_IJ) =           0.000097199809 |V_IJ| =           0.115366850249
I =     11 J =      9 Re(V_IJ) =           0.031048995515 Im(V_IJ) =          -0.004738330171 |V_IJ| =           0.031408468529
I =     11 J =     10 Re(V_IJ) =          -0.000000000000 Im(V_IJ) =           0.000000000000 |V_IJ| =           0.000000000000
I =     11 J =     11 Re(V_IJ) =          -0.551206323370 Im(V_IJ) =          -0.000000000000 |V_IJ| =           0.551206323370
I =     12 J =      0 Re(V_IJ) =           0.001996536117 Im(V_IJ) =          -0.000436077031 |V_IJ| =           0.002043604572
I =     12 J =      1 Re(V_IJ) =          -0.019651881652 Im(V_IJ) =          -0.001204782503 |V_IJ| =           0.019688777345
I =     12 J =      2 Re(V_IJ) =          -0.044740456980 Im(V_IJ) =          -0.001431855467 |V_IJ| =           0.044763363377
I =     12 J =      3 Re(V_IJ) =          -0.196016773565 Im(V_IJ) =          -0.169500990417 |V_IJ| =           0.259139270029
I =     12 J =      4 Re(V_IJ) =           0.040006520829 Im(V_IJ) =           0.025098993149 |V_IJ| =           0.047227970166
I =     12 J =      5 Re(V_IJ) =          -0.030890701391 Im(V_IJ) =           0.171555738402 |V_IJ| =           0.174314677555
I =     12 J =      6 Re(V_IJ) =          -0.010993807084 Im(V_IJ) =           0.093257379526 |V_IJ| =           0.093903155592
I =     12 J =      7 Re(V_IJ) =           0.039207749961 Im(V_IJ) =          -0.314427400046 |V_IJ| =           0.316862489981
I =     12 J =      8 Re(V_IJ) =           0.157495782932 Im(V_IJ) =          -0.170420785808 |V_IJ| =           0.232052075786
I =     12 J =      9 Re(V_IJ) =          -0.068261902820 Im(V_IJ) =          -0.340066295632 |V_IJ| =           0.346849784202
I =     12 J =     10 Re(V_IJ) =          -0.568475282159 Im(V_IJ) =           0.195822351897 |V_IJ| =           0.601257465590
I =     12 J =     11 Re(V_IJ) =           0.054182956186 Im(V_IJ) =           0.007748616407 |V_IJ| =           0.054734210483
I =     12 J =     12 Re(V_IJ) =           0.587974034370 Im(V_IJ) =          -0.000000000000 |V_IJ| =           0.587974034370
I =     13 J =      0 Re(V_IJ) =           0.019049351101 Im(V_IJ) =           0.004976964535 |V_IJ| =           0.019688777345
I =     13 J =      1 Re(V_IJ) =           0.001761349530 Im(V_IJ) =           0.001036324021 |V_IJ| =           0.002043604572
I =     13 J =      2 Re(V_IJ) =           0.257624078426 Im(V_IJ) =          -0.027982056500 |V_IJ| =           0.259139270029
I =     13 J =      3 Re(V_IJ) =          -0.037618594974 Im(V_IJ) =          -0.024261080210 |V_IJ| =           0.044763363377
I =     13 J =      4 Re(V_IJ) =           0.167546934422 Im(V_IJ) =           0.048100224292 |V_IJ| =           0.174314677555
I =     13 J =      5 Re(V_IJ) =          -0.004836336287 Im(V_IJ) =          -0.046979687284 |V_IJ| =           0.047227970166
I =     13 J =      6 Re(V_IJ) =          -0.173256915957 Im(V_IJ) =          -0.265299601639 |V_IJ| =           0.316862489981
I =     13 J =      7 Re(V_IJ) =          -0.050816482707 Im(V_IJ) =          -0.078965104416 |V_IJ| =           0.093903155592
I =     13 J =      8 Re(V_IJ) =          -0.194507611304 Im(V_IJ) =           0.287178623762 |V_IJ| =           0.346849784202
I =     13 J =      9 Re(V_IJ) =          -0.079301930201 Im(V_IJ) =          -0.218081108176 |V_IJ| =           0.232052075786
I =     13 J =     10 Re(V_IJ) =           0.048014120730 Im(V_IJ) =          -0.026276948221 |V_IJ| =           0.054734210483
I =     13 J =     11 Re(V_IJ) =           0.601038897848 Im(V_IJ) =          -0.016210589183 |V_IJ| =           0.601257465590
I =     13 J =     12 Re(V_IJ) =           0.000000000000 Im(V_IJ) =          -0.000000000000 |V_IJ| =           0.000000000000
I =     13 J =     13 Re(V_IJ) =           0.587974034370 Im(V_IJ) =          -0.000000000000 |V_IJ| =           0.587974034370
I =     14 J =      0 Re(V_IJ) =          -0.000489979871 Im(V_IJ) =          -0.001865906535 |V_IJ| =           0.001929167559
I =     14 J =      1 Re(V_IJ) =           0.008182059706 Im(V_IJ) =          -0.006360716592 |V_IJ| =           0.010363629509
I =     14 J =      2 Re(V_IJ) =          -0.066577670760 Im(V_IJ) =           0.032471069330 |V_IJ| =           0.074073994001
I =     14 J =      3 Re(V_IJ) =           0.021644584419 Im(V_IJ) =           0.047585215805 |V_IJ| =           0.052276579822
I =     14 J =      4 Re(V_IJ) =           0.058498045737 Im(V_IJ) =           0.011269964910 |V_IJ| =           0.059573764898
I =     14 J =      5 Re(V_IJ) =          -0.187234564646 Im(V_IJ) =          -0.191154249138 |V_IJ| =           0.267575651287
I =     14 J =      6 Re(V_IJ) =          -0.041744247617 Im(V_IJ) =          -0.035662278560 |V_IJ| =           0.054903372585
I =     14 J =      7 Re(V_IJ) =          -0.094394340392 Im(V_IJ) =          -0.126552894527 |V_IJ| =           0.157879468618
I =     14 J =      8 Re(V_IJ) =           0.174682315417 Im(V_IJ) =           0.025894021436 |V_IJ| =           0.176591086031
I =     14 J =      9 Re(V_IJ) =          -0.213212678902 Im(V_IJ) =          -0.268157105370 |V_IJ| =           0.342589958412
I =     14 J =     10 Re(V_IJ) =          -0.400511110905 Im(V_IJ) =          -0.155298944535 |V_IJ| =           0.429565957837
I =     14 J =     11 Re(V_IJ) =           0.032638626675 Im(V_IJ) =          -0.376132195126 |V_IJ| =           0.377545637191
I =     14 J =     12 Re(V_IJ) =           0.209108069302 Im(V_IJ) =          -0.273317509243 |V_IJ| =           0.344134632820
I =     14 J =     13 Re(V_IJ) =           0.469290815604 Im(V_IJ) =          -0.440908177107 |V_IJ| =           0.643920717364
I =     14 J =     14 Re(V_IJ) =           0.344231553351 Im(V_IJ) =          -0.000000000000 |V_IJ| =           0.344231553351
I =     15 J =      0 Re(V_IJ) =           0.010347054259 Im(V_IJ) =           0.000585905069 |V_IJ| =           0.010363629509
I =     15 J =      1 Re(V_IJ) =          -0.000656871897 Im(V_IJ) =          -0.001813892715 |V_IJ| =           0.001929167559
I =     15 J =      2 Re(V_IJ) =           0.005772731479 Im(V_IJ) =          -0.051956870279 |V_IJ| =           0.052276579822
I =     15 J =      3 Re(V_IJ) =           0.073374481832 Im(V_IJ) =           0.010155885150 |V_IJ| =           0.074073994001
I =     15 J =      4 Re(V_IJ) =           0.254679365067 Im(V_IJ) =           0.082067960685 |V_IJ| =           0.267575651287
I =     15 J =      5 Re(V_IJ) =           0.036225121295 Im(V_IJ) =           0.047294545683 |V_IJ| =           0.059573764898
I =     15 J =      6 Re(V_IJ) =           0.105828593681 Im(V_IJ) =           0.117159017453 |V_IJ| =           0.157879468618
I =     15 J =      7 Re(V_IJ) =          -0.026883306395 Im(V_IJ) =          -0.047871370970 |V_IJ| =           0.054903372585
I =     15 J =      8 Re(V_IJ) =           0.050503466983 Im(V_IJ) =          -0.338846985272 |V_IJ| =           0.342589958412
I =     15 J =      9 Re(V_IJ) =           0.138311066232 Im(V_IJ) =          -0.109792807703 |V_IJ| =           0.176591086031
I =     15 J =     10 Re(V_IJ) =          -0.369677853658 Im(V_IJ) =          -0.076674589511 |V_IJ| =           0.377545637191
I =     15 J =     11 Re(V_IJ) =           0.033830285498 Im(V_IJ) =           0.428231740901 |V_IJ| =           0.429565957837
I =     15 J =     12 Re(V_IJ) =           0.634983792767 Im(V_IJ) =          -0.106908714207 |V_IJ| =           0.643920717364
I =     15 J =     13 Re(V_IJ) =          -0.344132749974 Im(V_IJ) =           0.001138376519 |V_IJ| =           0.344134632820
I =     15 J =     14 Re(V_IJ) =           0.000000000000 Im(V_IJ) =           0.000000000000 |V_IJ| =           0.000000000000
I =     15 J =     15 Re(V_IJ) =           0.344231553351 Im(V_IJ) =          -0.000000000000 |V_IJ| =           0.344231553351
Normal mode =     20 frequency =         147.795000000000 cm^-1
I =      0 J =      0 Re(V_IJ) =           0.895281133263 Im(V_IJ) =           0.000000000000 |V_IJ| =           0.895281133263
I =      1 J =      0 Re(V_IJ) =           0.000000000000 Im(V_IJ) =           0.000000000000 |V_IJ| =           0.000000000000
I =      1 J =      1 Re(V_IJ) =           0.895281133263 Im(V_IJ) =           0.000000000000 |V_IJ| =           0.895281133263
I =      2 J =      0 Re(V_IJ) =           0.098973608167 Im(V_IJ) =          -0.531099757351 |V_IJ| =           0.540243211314
I =      2 J =      1 Re(V_IJ) =           0.000465656467 Im(V_IJ) =           0.000252078418 |V_IJ| =           0.000529508710
I =      2 J =      2 Re(V_IJ) =           1.677729889078 Im(V_IJ) =           0.000000000000 |V_IJ| =           1.677729889078
I =      3 J =      0 Re(V_IJ) =          -0.000374876389 Im(V_IJ) =           0.000373961451 |V_IJ| =           0.000529508710
I =      3 J =      1 Re(V_IJ) =           0.245751301309 Im(V_IJ) =           0.481112279282 |V_IJ| =           0.540243211314
I =      3 J =      2 Re(V_IJ) =           0.000000000000 Im(V_IJ) =          -0.000000000000 |V_IJ| =           0.000000000000
I =      3 J =      3 Re(V_IJ) =           1.677729889078 Im(V_IJ) =           0.000000000000 |V_IJ| =           1.677729889078
I =      4 J =      0 Re(V_IJ) =           0.111146231729 Im(V_IJ) =          -0.106027979574 |V_IJ| =           0.153607998750
I =      4 J =      1 Re(V_IJ) =          -0.000016536536 Im(V_IJ) =          -0.000023380566 |V_IJ| =           0.000028637526
I =      4 J =      2 Re(V_IJ) =          -0.937881542635 Im(V_IJ) =           0.206200761889 |V_IJ| =           0.960281491136
I =      4 J =      3 Re(V_IJ) =           0.001060293253 Im(V_IJ) =          -0.000373004913 |V_IJ| =           0.001123990413
I =      4 J =      4 Re(V_IJ) =           0.790425425662 Im(V_IJ) =          -0.000000000000 |V_IJ| =           0.790425425662
I =      5 J =      0 Re(V_IJ) =           0.000025471629 Im(V_IJ) =           0.000013088315 |V_IJ| =           0.000028637526
I =      5 J =      1 Re(V_IJ) =          -0.089364036197 Im(V_IJ) =           0.124937929848 |V_IJ| =           0.153607998750
I =      5 J =      2 Re(V_IJ) =           0.000524354518 Im(V_IJ) =          -0.000994186495 |V_IJ| =           0.001123990413
I =      5 J =      3 Re(V_IJ) =           0.341412759357 Im(V_IJ) =          -0.897539898816 |V_IJ| =           0.960281491136
I =      5 J =      4 Re(V_IJ) =           0.000000000000 Im(V_IJ) =          -0.000000000000 |V_IJ| =           0.000000000000
I =      5 J =      5 Re(V_IJ) =           0.790425425662 Im(V_IJ) =           0.000000000000 |V_IJ| =           0.790425425662
I =      6 J =      0 Re(V_IJ) =           0.155802128552 Im(V_IJ) =           0.134620819943 |V_IJ| =           0.205905484199
I =      6 J =      1 Re(V_IJ) =           0.001861917402 Im(V_IJ) =          -0.000130368972 |V_IJ| =           0.001866475952
I =      6 J =      2 Re(V_IJ) =           0.008602312681 Im(V_IJ) =          -0.381193563106 |V_IJ| =           0.381290614016
I =      6 J =      3 Re(V_IJ) =          -0.002636819594 Im(V_IJ) =           0.002863545047 |V_IJ| =           0.003892647917
I =      6 J =      4 Re(V_IJ) =           0.422717355655 Im(V_IJ) =          -0.943140534675 |V_IJ| =           1.033539564274
I =      6 J =      5 Re(V_IJ) =           0.004345091119 Im(V_IJ) =           0.004177455769 |V_IJ| =           0.006027516365
I =      6 J =      6 Re(V_IJ) =          -0.088550214449 Im(V_IJ) =           0.000000000000 |V_IJ| =           0.088550214449
I =      7 J =      0 Re(V_IJ) =          -0.001244193809 Im(V_IJ) =          -0.001391299481 |V_IJ| =           0.001866475952
I =      7 J =      1 Re(V_IJ) =           0.205551344917 Im(V_IJ) =           0.012071165078 |V_IJ| =           0.205905484199
I =      7 J =      2 Re(V_IJ) =          -0.001206220137 Im(V_IJ) =           0.003701045905 |V_IJ| =           0.003892647917
I =      7 J =      3 Re(V_IJ) =          -0.328187152885 Im(V_IJ) =           0.194102357065 |V_IJ| =           0.381290614016
I =      7 J =      4 Re(V_IJ) =          -0.000879622817 Im(V_IJ) =           0.005962987274 |V_IJ| =           0.006027516365
I =      7 J =      5 Re(V_IJ) =           0.911521382023 Im(V_IJ) =           0.487168144520 |V_IJ| =           1.033539564274
I =      7 J =      6 Re(V_IJ) =           0.000000000000 Im(V_IJ) =           0.000000000000 |V_IJ| =           0.000000000000
I =      7 J =      7 Re(V_IJ) =          -0.088550214449 Im(V_IJ) =           0.000000000000 |V_IJ| =           0.088550214449
I =      8 J =      0 Re(V_IJ) =           0.176632648370 Im(V_IJ) =           0.006087547757 |V_IJ| =           0.176737519242
I =      8 J =      1 Re(V_IJ) =          -0.000105731988 Im(V_IJ) =           0.000230613083 |V_IJ| =           0.000253695975
I =      8 J =      2 Re(V_IJ) =          -0.072300059080 Im(V_IJ) =          -0.013808795492 |V_IJ| =           0.073606938368
I =      8 J =      3 Re(V_IJ) =           0.004467028883 Im(V_IJ) =           0.003321951507 |V_IJ| =           0.005566840114
I =      8 J =      4 Re(V_IJ) =          -0.348080753025 Im(V_IJ) =          -0.503972159072 |V_IJ| =           0.612493385879
I =      8 J =      5 Re(V_IJ) =           0.001038779258 Im(V_IJ) =           0.000573187167 |V_IJ| =           0.001186425672
I =      8 J =      6 Re(V_IJ) =          -0.445550365068 Im(V_IJ) =           0.232647589549 |V_IJ| =           0.502633095543
I =      8 J =      7 Re(V_IJ) =           0.023523768190 Im(V_IJ) =           0.007733937481 |V_IJ| =           0.024762501062
I =      8 J =      8 Re(V_IJ) =          -0.850171905428 Im(V_IJ) =           0.000000000000 |V_IJ| =           0.850171905428
I =      9 J =      0 Re(V_IJ) =          -0.000123922668 Im(V_IJ) =          -0.000221370323 |V_IJ| =           0.000253695975
I =      9 J =      1 Re(V_IJ) =          -0.175572155129 Im(V_IJ) =           0.020262503584 |V_IJ| =           0.176737519242
I =      9 J =      2 Re(V_IJ) =           0.005055708641 Im(V_IJ) =          -0.002330132826 |V_IJ| =           0.005566840114
I =      9 J =      3 Re(V_IJ) =           0.073593879721 Im(V_IJ) =           0.001386449948 |V_IJ| =           0.073606938368
I =      9 J =      4 Re(V_IJ) =          -0.000509345137 Im(V_IJ) =          -0.001071528537 |V_IJ| =           0.001186425672
I =      9 J =      5 Re(V_IJ) =          -0.482009169949 Im(V_IJ) =          -0.377909126419 |V_IJ| =           0.612493385879
I =      9 J =      6 Re(V_IJ) =           0.009676151024 Im(V_IJ) =          -0.022793717560 |V_IJ| =           0.024762501062
I =      9 J =      7 Re(V_IJ) =           0.468530219433 Im(V_IJ) =          -0.181987533127 |V_IJ| =           0.502633095543
I =      9 J =      8 Re(V_IJ) =          -0.000000000000 Im(V_IJ) =          -0.000000000000 |V_IJ| =           0.000000000000
I =      9 J =      9 Re(V_IJ) =          -0.850171905428 Im(V_IJ) =          -0.000000000000 |V_IJ| =           0.850171905428
I =     10 J =      0 Re(V_IJ) =           0.055519003939 Im(V_IJ) =           0.009398930077 |V_IJ| =           0.056308966293
I =     10 J =      1 Re(V_IJ) =           0.001109137743 Im(V_IJ) =          -0.000484832322 |V_IJ| =           0.001210474665
I =     10 J =      2 Re(V_IJ) =          -0.252515181737 Im(V_IJ) =           0.030288222368 |V_IJ| =           0.254325172608
I =     10 J =      3 Re(V_IJ) =          -0.007297897405 Im(V_IJ) =          -0.002877896651 |V_IJ| =           0.007844845165
I =     10 J =      4 Re(V_IJ) =           0.031736914664 Im(V_IJ) =          -0.049819659205 |V_IJ| =           0.059069706244
I =     10 J =      5 Re(V_IJ) =           0.007498367304 Im(V_IJ) =           0.005440346911 |V_IJ| =           0.009264064266
I =     10 J =      6 Re(V_IJ) =          -0.382240887534 Im(V_IJ) =           0.652460251400 |V_IJ| =           0.756182832230
I =     10 J =      7 Re(V_IJ) =          -0.022925231814 Im(V_IJ) =           0.002259352196 |V_IJ| =           0.023036295841
I =     10 J =      8 Re(V_IJ) =           0.101882174338 Im(V_IJ) =          -0.079077290971 |V_IJ| =           0.128969746046
I =     10 J =      9 Re(V_IJ) =           0.155582667815 Im(V_IJ) =           0.008688242622 |V_IJ| =           0.155825068857
I =     10 J =     10 Re(V_IJ) =          -1.147299603032 Im(V_IJ) =          -0.000000000000 |V_IJ| =           1.147299603032
I =     11 J =      0 Re(V_IJ) =           0.000562418461 Im(V_IJ) =           0.001071883570 |V_IJ| =           0.001210474665
I =     11 J =      1 Re(V_IJ) =          -0.049204091747 Im(V_IJ) =          -0.027379865600 |V_IJ| =           0.056308966293
I =     11 J =      2 Re(V_IJ) =          -0.006527877432 Im(V_IJ) =          -0.004350679476 |V_IJ| =           0.007844845165
I =     11 J =      3 Re(V_IJ) =           0.119226466579 Im(V_IJ) =           0.224647152417 |V_IJ| =           0.254325172608
I =     11 J =      4 Re(V_IJ) =           0.001738346269 Im(V_IJ) =          -0.009099507623 |V_IJ| =           0.009264064266
I =     11 J =      5 Re(V_IJ) =          -0.057244814359 Im(V_IJ) =          -0.014569194376 |V_IJ| =           0.059069706244
I =     11 J =      6 Re(V_IJ) =          -0.023036225531 Im(V_IJ) =          -0.000056915128 |V_IJ| =           0.023036295841
I =     11 J =      7 Re(V_IJ) =           0.442876978793 Im(V_IJ) =           0.612921248950 |V_IJ| =           0.756182832230
I =     11 J =      8 Re(V_IJ) =          -0.119166363200 Im(V_IJ) =          -0.100403336428 |V_IJ| =           0.155825068857
I =     11 J =      9 Re(V_IJ) =           0.019887732755 Im(V_IJ) =           0.127427130083 |V_IJ| =           0.128969746046
I =     11 J =     10 Re(V_IJ) =           0.000000000000 Im(V_IJ) =           0.000000000000 |V_IJ| =           0.000000000000
I =     11 J =     11 Re(V_IJ) =          -1.147299603032 Im(V_IJ) =           0.000000000000 |V_IJ| =           1.147299603032
I =     12 J =      0 Re(V_IJ) =          -0.002474932894 Im(V_IJ) =          -0.001921626926 |V_IJ| =           0.003133359678
I =     12 J =      1 Re(V_IJ) =          -0.031436586490 Im(V_IJ) =           0.006170382361 |V_IJ| =           0.032036425966
I =     12 J =      2 Re(V_IJ) =          -0.021723423171 Im(V_IJ) =          -0.021066679026 |V_IJ| =           0.030260734945
I =     12 J =      3 Re(V_IJ) =          -0.076507878838 Im(V_IJ) =          -0.062354589445 |V_IJ| =           0.098699292547
I =     12 J =      4 Re(V_IJ) =           0.018767388443 Im(V_IJ) =           0.022569014682 |V_IJ| =           0.029352602826
I =     12 J =      5 Re(V_IJ) =          -0.165356817352 Im(V_IJ) =           0.122823920730 |V_IJ| =           0.205982019964
I =     12 J =      6 Re(V_IJ) =          -0.162791548386 Im(V_IJ) =           0.011794093083 |V_IJ| =           0.163218224649
I =     12 J =      7 Re(V_IJ) =          -0.025252786761 Im(V_IJ) =           0.039247361471 |V_IJ| =           0.046669675611
I =     12 J =      8 Re(V_IJ) =          -0.034768112788 Im(V_IJ) =           0.032961179394 |V_IJ| =           0.047908882411
I =     12 J =      9 Re(V_IJ) =           0.572222236762 Im(V_IJ) =           0.593971662021 |V_IJ| =           0.824767011664
I =     12 J =     10 Re(V_IJ) =           0.390159486771 Im(V_IJ) =          -0.012836379931 |V_IJ| =           0.390370590295
I =     12 J =     11 Re(V_IJ) =          -0.309766536969 Im(V_IJ) =           0.066548173925 |V_IJ| =           0.316834289304
I =     12 J =     12 Re(V_IJ) =          -1.263163190235 Im(V_IJ) =           0.000000000000 |V_IJ| =           1.263163190235
I =     13 J =      0 Re(V_IJ) =           0.027950221258 Im(V_IJ) =           0.015656235827 |V_IJ| =           0.032036425966
I =     13 J =      1 Re(V_IJ) =          -0.002950395725 Im(V_IJ) =           0.001055039308 |V_IJ| =           0.003133359678
I =     13 J =      2 Re(V_IJ) =           0.098391184058 Im(V_IJ) =          -0.007792640680 |V_IJ| =           0.098699292547
I =     13 J =      3 Re(V_IJ) =          -0.029848445590 Im(V_IJ) =           0.004978189960 |V_IJ| =           0.030260734945
I =     13 J =      4 Re(V_IJ) =           0.183252521283 Im(V_IJ) =          -0.094059055872 |V_IJ| =           0.205982019964
I =     13 J =      5 Re(V_IJ) =          -0.011952438484 Im(V_IJ) =          -0.026808851280 |V_IJ| =           0.029352602826
I =     13 J =      6 Re(V_IJ) =           0.039918495724 Im(V_IJ) =           0.024177930448 |V_IJ| =           0.046669675611
I =     13 J =      7 Re(V_IJ) =          -0.151444709155 Im(V_IJ) =           0.060866155838 |V_IJ| =           0.163218224649
I =     13 J =      8 Re(V_IJ) =           0.757455007707 Im(V_IJ) =          -0.326347261100 |V_IJ| =           0.824767011664
I =     13 J =      9 Re(V_IJ) =           0.019309249354 Im(V_IJ) =           0.043845340724 |V_IJ| =           0.047908882411
I =     13 J =     10 Re(V_IJ) =          -0.313413179144 Im(V_IJ) =           0.046434319394 |V_IJ| =           0.316834289304
I =     13 J =     11 Re(V_IJ) =          -0.369833228844 Im(V_IJ) =           0.124950312566 |V_IJ| =           0.390370590295
I =     13 J =     12 Re(V_IJ) =          -0.000000000000 Im(V_IJ) =           0.000000000000 |V_IJ| =           0.000000000000
I =     13 J =     13 Re(V_IJ) =          -1.263163190235 Im(V_IJ) =          -0.000000000000 |V_IJ| =           1.263163190235
I =     14 J =      0 Re(V_IJ) =          -0.005367910153 Im(V_IJ) =          -0.001116102458 |V_IJ| =           0.005482713207
I =     14 J =      1 Re(V_IJ) =           0.006397937560 Im(V_IJ) =          -0.004333853816 |V_IJ| =           0.007727605963
I =     14 J =      2 Re(V_IJ) =          -0.047736225316 Im(V_IJ) =          -0.010196570974 |V_IJ| =           0.048813084998
I =     14 J =      3 Re(V_IJ) =          -0.000766349344 Im(V_IJ) =           0.063871727062 |V_IJ| =           0.063876324325
I =     14 J =      4 Re(V_IJ) =          -0.037381888024 Im(V_IJ) =           0.018543771466 |V_IJ| =           0.041728611437
I =     14 J =      5 Re(V_IJ) =          -0.117930003582 Im(V_IJ) =          -0.136932286588 |V_IJ| =           0.180715070913
I =     14 J =      6 Re(V_IJ) =          -0.164520120942 Im(V_IJ) =          -0.091469513968 |V_IJ| =           0.188237993456
I =     14 J =      7 Re(V_IJ) =           0.054651924841 Im(V_IJ) =           0.020787191701 |V_IJ| =           0.058471704504
I =     14 J =      8 Re(V_IJ) =          -0.162072273043 Im(V_IJ) =           0.133428567569 |V_IJ| =           0.209929998650
I =     14 J =      9 Re(V_IJ) =          -0.070807883115 Im(V_IJ) =           0.073677319366 |V_IJ| =           0.102186612138
I =     14 J =     10 Re(V_IJ) =           0.509215221439 Im(V_IJ) =          -0.132182247592 |V_IJ| =           0.526091520862
I =     14 J =     11 Re(V_IJ) =          -0.062429017185 Im(V_IJ) =           0.625098228857 |V_IJ| =           0.628207909777
I =     14 J =     12 Re(V_IJ) =          -0.349556205093 Im(V_IJ) =           0.272292194729 |V_IJ| =           0.443094323851
I =     14 J =     13 Re(V_IJ) =          -0.272746234390 Im(V_IJ) =           0.571443445438 |V_IJ| =           0.633196746444
I =     14 J =     14 Re(V_IJ) =          -0.014251534859 Im(V_IJ) =          -0.000000000000 |V_IJ| =           0.014251534859
I =     15 J =      0 Re(V_IJ) =           0.007727302887 Im(V_IJ) =          -0.000068439863 |V_IJ| =           0.007727605963
I =     15 J =      1 Re(V_IJ) =           0.003783331260 Im(V_IJ) =          -0.003968192118 |V_IJ| =           0.005482713207
I =     15 J =      2 Re(V_IJ) =          -0.020591864223 Im(V_IJ) =          -0.060466188379 |V_IJ| =           0.063876324325
I =     15 J =      3 Re(V_IJ) =           0.042198087082 Im(V_IJ) =          -0.024536477207 |V_IJ| =           0.048813084998
I =     15 J =      4 Re(V_IJ) =           0.175200729311 Im(V_IJ) =           0.044301707688 |V_IJ| =           0.180715070913
I =     15 J =      5 Re(V_IJ) =          -0.000117372380 Im(V_IJ) =          -0.041728446367 |V_IJ| =           0.041728611437
I =     15 J =      6 Re(V_IJ) =          -0.009786109275 Im(V_IJ) =          -0.057646962564 |V_IJ| =           0.058471704504
I =     15 J =      7 Re(V_IJ) =          -0.057803380823 Im(V_IJ) =          -0.179143270445 |V_IJ| =           0.188237993456
I =     15 J =      8 Re(V_IJ) =           0.098165580192 Im(V_IJ) =           0.028383491081 |V_IJ| =           0.102186612138
I =     15 J =      9 Re(V_IJ) =          -0.207079665626 Im(V_IJ) =          -0.034476316760 |V_IJ| =           0.209929998650
I =     15 J =     10 Re(V_IJ) =           0.616721012312 Im(V_IJ) =           0.119584158147 |V_IJ| =           0.628207909777
I =     15 J =     11 Re(V_IJ) =           0.272754245881 Im(V_IJ) =          -0.449863767909 |V_IJ| =           0.526091520862
I =     15 J =     12 Re(V_IJ) =          -0.620008662517 Im(V_IJ) =          -0.128558850771 |V_IJ| =           0.633196746444
I =     15 J =     13 Re(V_IJ) =           0.428288046503 Im(V_IJ) =          -0.113586658778 |V_IJ| =           0.443094323851
I =     15 J =     14 Re(V_IJ) =          -0.000000000000 Im(V_IJ) =          -0.000000000000 |V_IJ| =           0.000000000000
I =     15 J =     15 Re(V_IJ) =          -0.014251534859 Im(V_IJ) =          -0.000000000000 |V_IJ| =           0.014251534859
Normal mode =     21 frequency =         154.165000000000 cm^-1
I =      0 J =      0 Re(V_IJ) =          -1.092970196179 Im(V_IJ) =          -0.000000000000 |V_IJ| =           1.092970196179
I =      1 J =      0 Re(V_IJ) =           0.000000000000 Im(V_IJ) =          -0.000000000000 |V_IJ| =           0.000000000000
I =      1 J =      1 Re(V_IJ) =          -1.092970196179 Im(V_IJ) =          -0.000000000000 |V_IJ| =           1.092970196179
I =      2 J =      0 Re(V_IJ) =           0.418526400840 Im(V_IJ) =           0.044883449380 |V_IJ| =           0.420926207581
I =      2 J =      1 Re(V_IJ) =           0.000218433952 Im(V_IJ) =          -0.000329465479 |V_IJ| =           0.000395298486
I =      2 J =      2 Re(V_IJ) =          -1.105854680269 Im(V_IJ) =           0.000000000000 |V_IJ| =           1.105854680269
I =      3 J =      0 Re(V_IJ) =          -0.000303018880 Im(V_IJ) =          -0.000253851239 |V_IJ| =           0.000395298486
I =      3 J =      1 Re(V_IJ) =           0.388539418945 Im(V_IJ) =          -0.161913532954 |V_IJ| =           0.420926207581
I =      3 J =      2 Re(V_IJ) =           0.000000000000 Im(V_IJ) =           0.000000000000 |V_IJ| =           0.000000000000
I =      3 J =      3 Re(V_IJ) =          -1.105854680269 Im(V_IJ) =          -0.000000000000 |V_IJ| =           1.105854680269
I =      4 J =      0 Re(V_IJ) =           0.709877717391 Im(V_IJ) =           0.066584295049 |V_IJ| =           0.712993577808
I =      4 J =      1 Re(V_IJ) =          -0.000004494659 Im(V_IJ) =          -0.000075681672 |V_IJ| =           0.000075815021
I =      4 J =      2 Re(V_IJ) =           0.673195485716 Im(V_IJ) =           0.083848489350 |V_IJ| =           0.678397178027
I =      4 J =      3 Re(V_IJ) =          -0.000389160664 Im(V_IJ) =           0.000264395591 |V_IJ| =           0.000470479596
I =      4 J =      4 Re(V_IJ) =          -0.206647084573 Im(V_IJ) =          -0.000000000000 |V_IJ| =           0.206647084573
I =      5 J =      0 Re(V_IJ) =           0.000075562650 Im(V_IJ) =          -0.000006180885 |V_IJ| =           0.000075815021
I =      5 J =      1 Re(V_IJ) =           0.165640396889 Im(V_IJ) =           0.693486193744 |V_IJ| =           0.712993577808
I =      5 J =      2 Re(V_IJ) =          -0.000318569295 Im(V_IJ) =           0.000346214752 |V_IJ| =           0.000470479596
I =      5 J =      3 Re(V_IJ) =          -0.015707367015 Im(V_IJ) =           0.678215312255 |V_IJ| =           0.678397178027
I =      5 J =      4 Re(V_IJ) =          -0.000000000000 Im(V_IJ) =           0.000000000000 |V_IJ| =           0.000000000000
I =      5 J =      5 Re(V_IJ) =          -0.206647084573 Im(V_IJ) =           0.000000000000 |V_IJ| =           0.206647084573
I =      6 J =      0 Re(V_IJ) =           0.025010956201 Im(V_IJ) =          -0.113569345465 |V_IJ| =           0.116290774180
I =      6 J =      1 Re(V_IJ) =          -0.000488195052 Im(V_IJ) =           0.000777106865 |V_IJ| =           0.000917730618
I =      6 J =      2 Re(V_IJ) =          -0.009455109945 Im(V_IJ) =          -0.313829400143 |V_IJ| =           0.313971800482
I =      6 J =      3 Re(V_IJ) =          -0.002188726907 Im(V_IJ) =           0.002096156749 |V_IJ| =           0.003030577270
I =      6 J =      4 Re(V_IJ) =          -0.442723026759 Im(V_IJ) =           0.943297709726 |V_IJ| =           1.042024110852
I =      6 J =      5 Re(V_IJ) =          -0.011155763342 Im(V_IJ) =          -0.002035376938 |V_IJ| =           0.011339921297
I =      6 J =      6 Re(V_IJ) =           0.328191303917 Im(V_IJ) =          -0.000000000000 |V_IJ| =           0.328191303917
I =      7 J =      0 Re(V_IJ) =          -0.000191615632 Im(V_IJ) =           0.000897503726 |V_IJ| =           0.000917730618
I =      7 J =      1 Re(V_IJ) =          -0.061227905487 Im(V_IJ) =           0.098867020533 |V_IJ| =           0.116290774180
I =      7 J =      2 Re(V_IJ) =          -0.000756412407 Im(V_IJ) =           0.002934661626 |V_IJ| =           0.003030577270
I =      7 J =      3 Re(V_IJ) =          -0.278285507890 Im(V_IJ) =           0.145380423704 |V_IJ| =           0.313971800482
I =      7 J =      4 Re(V_IJ) =           0.007576796901 Im(V_IJ) =          -0.008437177475 |V_IJ| =           0.011339921297
I =      7 J =      5 Re(V_IJ) =          -0.927438962855 Im(V_IJ) =          -0.475048647799 |V_IJ| =           1.042024110852
I =      7 J =      6 Re(V_IJ) =          -0.000000000000 Im(V_IJ) =           0.000000000000 |V_IJ| =           0.000000000000
I =      7 J =      7 Re(V_IJ) =           0.328191303917 Im(V_IJ) =          -0.000000000000 |V_IJ| =           0.328191303917
I =      8 J =      0 Re(V_IJ) =          -0.157848281104 Im(V_IJ) =          -0.035803634265 |V_IJ| =           0.161857900870
I =      8 J =      1 Re(V_IJ) =          -0.000025271246 Im(V_IJ) =           0.000227699194 |V_IJ| =           0.000229097270
I =      8 J =      2 Re(V_IJ) =           0.073895882036 Im(V_IJ) =           0.019582977666 |V_IJ| =           0.076446676816
I =      8 J =      3 Re(V_IJ) =          -0.000814056815 Im(V_IJ) =          -0.000370544615 |V_IJ| =           0.000894422612
I =      8 J =      4 Re(V_IJ) =          -0.317537068669 Im(V_IJ) =           0.057094877787 |V_IJ| =           0.322629222248
I =      8 J =      5 Re(V_IJ) =          -0.002204742214 Im(V_IJ) =          -0.000142655868 |V_IJ| =           0.002209352604
I =      8 J =      6 Re(V_IJ) =           0.418695544779 Im(V_IJ) =          -0.516323604760 |V_IJ| =           0.664752603642
I =      8 J =      7 Re(V_IJ) =           0.007657205806 Im(V_IJ) =           0.014190055282 |V_IJ| =           0.016124219971
I =      8 J =      8 Re(V_IJ) =           0.638415419514 Im(V_IJ) =          -0.000000000000 |V_IJ| =           0.638415419514
I =      9 J =      0 Re(V_IJ) =          -0.000043487992 Im(V_IJ) =          -0.000224931886 |V_IJ| =           0.000229097270
I =      9 J =      1 Re(V_IJ) =           0.154460482496 Im(V_IJ) =          -0.048372920330 |V_IJ| =           0.161857900870
I =      9 J =      2 Re(V_IJ) =          -0.000872943041 Im(V_IJ) =           0.000194839051 |V_IJ| =           0.000894422612
I =      9 J =      3 Re(V_IJ) =          -0.076345337478 Im(V_IJ) =           0.003934951268 |V_IJ| =           0.076446676816
I =      9 J =      4 Re(V_IJ) =           0.000009119153 Im(V_IJ) =           0.002209333784 |V_IJ| =           0.002209352604
I =      9 J =      5 Re(V_IJ) =           0.076185461108 Im(V_IJ) =          -0.313505008834 |V_IJ| =           0.322629222248
I =      9 J =      6 Re(V_IJ) =          -0.005632808204 Im(V_IJ) =          -0.015108340127 |V_IJ| =           0.016124219971
I =      9 J =      7 Re(V_IJ) =          -0.664279455441 Im(V_IJ) =          -0.025076465629 |V_IJ| =           0.664752603642
I =      9 J =      8 Re(V_IJ) =          -0.000000000000 Im(V_IJ) =          -0.000000000000 |V_IJ| =           0.000000000000
I =      9 J =      9 Re(V_IJ) =           0.638415419514 Im(V_IJ) =           0.000000000000 |V_IJ| =           0.638415419514
I =     10 J =      0 Re(V_IJ) =          -0.026186750964 Im(V_IJ) =           0.000152739126 |V_IJ| =           0.026187196400
I =     10 J =      1 Re(V_IJ) =           0.000832881608 Im(V_IJ) =          -0.000334361990 |V_IJ| =           0.000897490788
I =     10 J =      2 Re(V_IJ) =           0.142851089895 Im(V_IJ) =           0.041198954393 |V_IJ| =           0.148673426432
I =     10 J =      3 Re(V_IJ) =           0.005193620079 Im(V_IJ) =           0.001868856991 |V_IJ| =           0.005519630058
I =     10 J =      4 Re(V_IJ) =          -0.082611975266 Im(V_IJ) =          -0.036534071753 |V_IJ| =           0.090329822629
I =     10 J =      5 Re(V_IJ) =           0.012055986345 Im(V_IJ) =          -0.000281505021 |V_IJ| =           0.012059272442
I =     10 J =      6 Re(V_IJ) =           0.088252278224 Im(V_IJ) =           0.488590775156 |V_IJ| =           0.496497140152
I =     10 J =      7 Re(V_IJ) =          -0.016072893077 Im(V_IJ) =          -0.009962242400 |V_IJ| =           0.018909895968
I =     10 J =      8 Re(V_IJ) =           0.073551572715 Im(V_IJ) =          -0.268873010147 |V_IJ| =           0.278751734406
I =     10 J =      9 Re(V_IJ) =           0.040932996018 Im(V_IJ) =          -0.042503962548 |V_IJ| =           0.059009295838
I =     10 J =     10 Re(V_IJ) =           0.449503338587 Im(V_IJ) =          -0.000000000000 |V_IJ| =           0.449503338587
I =     11 J =      0 Re(V_IJ) =           0.000440913375 Im(V_IJ) =           0.000781719329 |V_IJ| =           0.000897490788
I =     11 J =      1 Re(V_IJ) =           0.020340691269 Im(V_IJ) =           0.016493196597 |V_IJ| =           0.026187196400
I =     11 J =      2 Re(V_IJ) =           0.004498448900 Im(V_IJ) =           0.003198479869 |V_IJ| =           0.005519630058
I =     11 J =      3 Re(V_IJ) =          -0.115350770161 Im(V_IJ) =          -0.093797588191 |V_IJ| =           0.148673426432
I =     11 J =      4 Re(V_IJ) =           0.008977994816 Im(V_IJ) =          -0.008051190031 |V_IJ| =           0.012059272442
I =     11 J =      5 Re(V_IJ) =           0.035179747271 Im(V_IJ) =          -0.083197729765 |V_IJ| =           0.090329822629
I =     11 J =      6 Re(V_IJ) =          -0.015046669020 Im(V_IJ) =           0.011453467463 |V_IJ| =           0.018909895968
I =     11 J =      7 Re(V_IJ) =          -0.041129410154 Im(V_IJ) =           0.494790644414 |V_IJ| =           0.496497140152
I =     11 J =      8 Re(V_IJ) =          -0.000627566911 Im(V_IJ) =          -0.059005958641 |V_IJ| =           0.059009295838
I =     11 J =      9 Re(V_IJ) =          -0.130920745101 Im(V_IJ) =           0.246094063189 |V_IJ| =           0.278751734406
I =     11 J =     10 Re(V_IJ) =           0.000000000000 Im(V_IJ) =           0.000000000000 |V_IJ| =           0.000000000000
I =     11 J =     11 Re(V_IJ) =           0.449503338587 Im(V_IJ) =           0.000000000000 |V_IJ| =           0.449503338587
I =     12 J =      0 Re(V_IJ) =          -0.003385136876 Im(V_IJ) =           0.000274482445 |V_IJ| =           0.003396246794
I =     12 J =      1 Re(V_IJ) =          -0.009650955994 Im(V_IJ) =           0.010525715933 |V_IJ| =           0.014280463841
I =     12 J =      2 Re(V_IJ) =           0.013984936048 Im(V_IJ) =          -0.005940737648 |V_IJ| =           0.015194433194
I =     12 J =      3 Re(V_IJ) =           0.012624103682 Im(V_IJ) =           0.006482018963 |V_IJ| =           0.014191002911
I =     12 J =      4 Re(V_IJ) =           0.013942078574 Im(V_IJ) =           0.002418449509 |V_IJ| =           0.014150281021
I =     12 J =      5 Re(V_IJ) =          -0.045287725400 Im(V_IJ) =          -0.022350945706 |V_IJ| =           0.050502899381
I =     12 J =      6 Re(V_IJ) =          -0.047569402753 Im(V_IJ) =          -0.018035180357 |V_IJ| =           0.050873527583
I =     12 J =      7 Re(V_IJ) =          -0.069722216748 Im(V_IJ) =          -0.231718825418 |V_IJ| =           0.241980994215
I =     12 J =      8 Re(V_IJ) =          -0.008759757687 Im(V_IJ) =           0.033453765837 |V_IJ| =           0.034581610769
I =     12 J =      9 Re(V_IJ) =           0.554160520570 Im(V_IJ) =           0.791772431945 |V_IJ| =           0.966435443549
I =     12 J =     10 Re(V_IJ) =           0.740906002985 Im(V_IJ) =           0.013662701546 |V_IJ| =           0.741031966026
I =     12 J =     11 Re(V_IJ) =           0.233444967281 Im(V_IJ) =          -0.393671103695 |V_IJ| =           0.457682740153
I =     12 J =     12 Re(V_IJ) =          -0.511122558706 Im(V_IJ) =           0.000000000000 |V_IJ| =           0.511122558706
I =     13 J =      0 Re(V_IJ) =           0.005891857118 Im(V_IJ) =           0.013008369122 |V_IJ| =           0.014280463841
I =     13 J =      1 Re(V_IJ) =          -0.003131195208 Im(V_IJ) =          -0.001315336022 |V_IJ| =           0.003396246794
I =     13 J =      2 Re(V_IJ) =          -0.014070465809 Im(V_IJ) =          -0.001845685650 |V_IJ| =           0.014191002911
I =     13 J =      3 Re(V_IJ) =           0.008126466353 Im(V_IJ) =           0.012838666002 |V_IJ| =           0.015194433194
I =     13 J =      4 Re(V_IJ) =          -0.000037382184 Im(V_IJ) =          -0.050502885546 |V_IJ| =           0.050502899381
I =     13 J =      5 Re(V_IJ) =           0.003991555627 Im(V_IJ) =          -0.013575637615 |V_IJ| =           0.014150281021
I =     13 J =      6 Re(V_IJ) =          -0.039076122251 Im(V_IJ) =          -0.238805063244 |V_IJ| =           0.241980994215
I =     13 J =      7 Re(V_IJ) =          -0.034823659449 Im(V_IJ) =           0.037086770570 |V_IJ| =           0.050873527583
I =     13 J =      8 Re(V_IJ) =           0.817322550212 Im(V_IJ) =          -0.515733764128 |V_IJ| =           0.966435443549
I =     13 J =      9 Re(V_IJ) =          -0.004864528912 Im(V_IJ) =           0.034237759300 |V_IJ| =           0.034581610769
I =     13 J =     10 Re(V_IJ) =           0.356789301949 Im(V_IJ) =           0.286661620467 |V_IJ| =           0.457682740153
I =     13 J =     11 Re(V_IJ) =          -0.688952879737 Im(V_IJ) =           0.272896141736 |V_IJ| =           0.741031966026
I =     13 J =     12 Re(V_IJ) =          -0.000000000000 Im(V_IJ) =           0.000000000000 |V_IJ| =           0.000000000000
I =     13 J =     13 Re(V_IJ) =          -0.511122558706 Im(V_IJ) =           0.000000000000 |V_IJ| =           0.511122558706
I =     14 J =      0 Re(V_IJ) =          -0.003313752218 Im(V_IJ) =           0.002535971559 |V_IJ| =           0.004172781507
I =     14 J =      1 Re(V_IJ) =          -0.002033503424 Im(V_IJ) =          -0.001809883773 |V_IJ| =           0.002722281294
I =     14 J =      2 Re(V_IJ) =           0.014972020536 Im(V_IJ) =          -0.020789312278 |V_IJ| =           0.025619463381
I =     14 J =      3 Re(V_IJ) =           0.017133155383 Im(V_IJ) =          -0.001639376565 |V_IJ| =           0.017211408103
I =     14 J =      4 Re(V_IJ) =          -0.009208872464 Im(V_IJ) =          -0.024459428683 |V_IJ| =           0.026135550186
I =     14 J =      5 Re(V_IJ) =          -0.003506323042 Im(V_IJ) =           0.007877542383 |V_IJ| =           0.008622643172
I =     14 J =      6 Re(V_IJ) =          -0.006688075685 Im(V_IJ) =          -0.024276190144 |V_IJ| =           0.025180622793
I =     14 J =      7 Re(V_IJ) =           0.122522078552 Im(V_IJ) =           0.071924689185 |V_IJ| =           0.142073293223
I =     14 J =      8 Re(V_IJ) =          -0.102316672722 Im(V_IJ) =          -0.133308601701 |V_IJ| =           0.168047269554
I =     14 J =      9 Re(V_IJ) =          -0.274358053792 Im(V_IJ) =           0.043359551664 |V_IJ| =           0.277763194828
I =     14 J =     10 Re(V_IJ) =           0.641913028509 Im(V_IJ) =          -0.200716919992 |V_IJ| =           0.672561980892
I =     14 J =     11 Re(V_IJ) =           0.072997683447 Im(V_IJ) =           1.256866935362 |V_IJ| =           1.258984970123
I =     14 J =     12 Re(V_IJ) =          -0.735263754128 Im(V_IJ) =           0.174564651166 |V_IJ| =           0.755702061378
I =     14 J =     13 Re(V_IJ) =          -1.253280588232 Im(V_IJ) =           0.792567884313 |V_IJ| =           1.482860777040
I =     14 J =     14 Re(V_IJ) =           1.500484457709 Im(V_IJ) =           0.000000000000 |V_IJ| =           1.500484457709
I =     15 J =      0 Re(V_IJ) =          -0.000645173580 Im(V_IJ) =           0.002644724276 |V_IJ| =           0.002722281294
I =     15 J =      1 Re(V_IJ) =           0.004167778878 Im(V_IJ) =           0.000204266327 |V_IJ| =           0.004172781507
I =     15 J =      2 Re(V_IJ) =           0.016793403524 Im(V_IJ) =          -0.003770168030 |V_IJ| =           0.017211408103
I =     15 J =      3 Re(V_IJ) =          -0.020694885746 Im(V_IJ) =          -0.015102271614 |V_IJ| =           0.025619463381
I =     15 J =      4 Re(V_IJ) =          -0.005480088525 Im(V_IJ) =           0.006657222021 |V_IJ| =           0.008622643172
I =     15 J =      5 Re(V_IJ) =          -0.025996433052 Im(V_IJ) =           0.002693037709 |V_IJ| =           0.026135550186
I =     15 J =      6 Re(V_IJ) =          -0.046780373463 Im(V_IJ) =          -0.134150726073 |V_IJ| =           0.142073293223
I =     15 J =      7 Re(V_IJ) =          -0.022516772627 Im(V_IJ) =          -0.011272032412 |V_IJ| =           0.025180622793
I =     15 J =      8 Re(V_IJ) =           0.259261534015 Im(V_IJ) =          -0.099678730838 |V_IJ| =           0.277763194828
I =     15 J =      9 Re(V_IJ) =          -0.021922292824 Im(V_IJ) =           0.166611217755 |V_IJ| =           0.168047269554
I =     15 J =     10 Re(V_IJ) =           1.183052369474 Im(V_IJ) =           0.430616123800 |V_IJ| =           1.258984970123
I =     15 J =     11 Re(V_IJ) =           0.376487123304 Im(V_IJ) =          -0.557312357774 |V_IJ| =           0.672561980892
I =     15 J =     12 Re(V_IJ) =          -1.389300055257 Im(V_IJ) =           0.518383487918 |V_IJ| =           1.482860777040
I =     15 J =     13 Re(V_IJ) =           0.583829764844 Im(V_IJ) =          -0.479821228432 |V_IJ| =           0.755702061378
I =     15 J =     14 Re(V_IJ) =          -0.000000000000 Im(V_IJ) =           0.000000000000 |V_IJ| =           0.000000000000
I =     15 J =     15 Re(V_IJ) =           1.500484457709 Im(V_IJ) =           0.000000000000 |V_IJ| =           1.500484457709
Normal mode =     22 frequency =         157.764000000000 cm^-1
I =      0 J =      0 Re(V_IJ) =           2.947325298702 Im(V_IJ) =           0.000000000000 |V_IJ| =           2.947325298702
I =      1 J =      0 Re(V_IJ) =           0.000000000000 Im(V_IJ) =          -0.000000000000 |V_IJ| =           0.000000000000
I =      1 J =      1 Re(V_IJ) =           2.947325298702 Im(V_IJ) =           0.000000000000 |V_IJ| =           2.947325298702
I =      2 J =      0 Re(V_IJ) =           0.183089724470 Im(V_IJ) =           0.170468806260 |V_IJ| =           0.250162869176
I =      2 J =      1 Re(V_IJ) =           0.000005742712 Im(V_IJ) =          -0.000219423871 |V_IJ| =           0.000219499006
I =      2 J =      2 Re(V_IJ) =           1.448577458016 Im(V_IJ) =           0.000000000000 |V_IJ| =           1.448577458016
I =      3 J =      0 Re(V_IJ) =          -0.000067831601 Im(V_IJ) =          -0.000208755090 |V_IJ| =           0.000219499006
I =      3 J =      1 Re(V_IJ) =           0.127128475283 Im(V_IJ) =          -0.215452574564 |V_IJ| =           0.250162869176
I =      3 J =      2 Re(V_IJ) =           0.000000000000 Im(V_IJ) =          -0.000000000000 |V_IJ| =           0.000000000000
I =      3 J =      3 Re(V_IJ) =           1.448577458016 Im(V_IJ) =           0.000000000000 |V_IJ| =           1.448577458016
I =      4 J =      0 Re(V_IJ) =           0.052182391375 Im(V_IJ) =           0.170072214217 |V_IJ| =           0.177897611053
I =      4 J =      1 Re(V_IJ) =           0.000041398456 Im(V_IJ) =           0.000033235764 |V_IJ| =           0.000053089059
I =      4 J =      2 Re(V_IJ) =           0.585756394555 Im(V_IJ) =          -0.024123745425 |V_IJ| =           0.586252939315
I =      4 J =      3 Re(V_IJ) =          -0.000315188454 Im(V_IJ) =           0.000458237418 |V_IJ| =           0.000556170201
I =      4 J =      4 Re(V_IJ) =           1.328859841603 Im(V_IJ) =           0.000000000000 |V_IJ| =           1.328859841603
I =      5 J =      0 Re(V_IJ) =          -0.000038721458 Im(V_IJ) =          -0.000036319373 |V_IJ| =           0.000053089059
I =      5 J =      1 Re(V_IJ) =           0.175715988372 Im(V_IJ) =           0.027775014828 |V_IJ| =           0.177897611053
I =      5 J =      2 Re(V_IJ) =          -0.000499478569 Im(V_IJ) =           0.000244635344 |V_IJ| =           0.000556170201
I =      5 J =      3 Re(V_IJ) =          -0.109700595458 Im(V_IJ) =           0.575897810564 |V_IJ| =           0.586252939315
I =      5 J =      4 Re(V_IJ) =           0.000000000000 Im(V_IJ) =          -0.000000000000 |V_IJ| =           0.000000000000
I =      5 J =      5 Re(V_IJ) =           1.328859841603 Im(V_IJ) =           0.000000000000 |V_IJ| =           1.328859841603
I =      6 J =      0 Re(V_IJ) =          -0.073868607000 Im(V_IJ) =          -0.087793947806 |V_IJ| =           0.114735994228
I =      6 J =      1 Re(V_IJ) =          -0.001315556533 Im(V_IJ) =           0.000657306925 |V_IJ| =           0.001470626188
I =      6 J =      2 Re(V_IJ) =          -0.044290335292 Im(V_IJ) =           0.439863980931 |V_IJ| =           0.442088176182
I =      6 J =      3 Re(V_IJ) =           0.002627195066 Im(V_IJ) =          -0.003965282806 |V_IJ| =           0.004756639743
I =      6 J =      4 Re(V_IJ) =          -0.310584154717 Im(V_IJ) =           0.642834015946 |V_IJ| =           0.713931431735
I =      6 J =      5 Re(V_IJ) =          -0.010732466941 Im(V_IJ) =          -0.001111522337 |V_IJ| =           0.010789871572
I =      6 J =      6 Re(V_IJ) =           0.927819644571 Im(V_IJ) =          -0.000000000000 |V_IJ| =           0.927819644571
I =      7 J =      0 Re(V_IJ) =           0.000485138594 Im(V_IJ) =           0.001388301815 |V_IJ| =           0.001470626188
I =      7 J =      1 Re(V_IJ) =          -0.114161972593 Im(V_IJ) =           0.011462651748 |V_IJ| =           0.114735994228
I =      7 J =      2 Re(V_IJ) =           0.002171639200 Im(V_IJ) =          -0.004231974106 |V_IJ| =           0.004756639743
I =      7 J =      3 Re(V_IJ) =           0.361877412265 Im(V_IJ) =          -0.253942304495 |V_IJ| =           0.442088176182
I =      7 J =      4 Re(V_IJ) =           0.007807449135 Im(V_IJ) =          -0.007447487264 |V_IJ| =           0.010789871572
I =      7 J =      5 Re(V_IJ) =          -0.639048888619 Im(V_IJ) =          -0.318299555724 |V_IJ| =           0.713931431735
I =      7 J =      6 Re(V_IJ) =           0.000000000000 Im(V_IJ) =           0.000000000000 |V_IJ| =           0.000000000000
I =      7 J =      7 Re(V_IJ) =           0.927819644571 Im(V_IJ) =          -0.000000000000 |V_IJ| =           0.927819644571
I =      8 J =      0 Re(V_IJ) =           0.323257416798 Im(V_IJ) =          -0.029326820460 |V_IJ| =           0.324584996439
I =      8 J =      1 Re(V_IJ) =           0.000201166823 Im(V_IJ) =          -0.000143886024 |V_IJ| =           0.000247328281
I =      8 J =      2 Re(V_IJ) =           0.136337923206 Im(V_IJ) =          -0.008347558550 |V_IJ| =           0.136593232036
I =      8 J =      3 Re(V_IJ) =           0.006072112153 Im(V_IJ) =           0.004810098014 |V_IJ| =           0.007746456539
I =      8 J =      4 Re(V_IJ) =           0.287971132148 Im(V_IJ) =           0.746494006591 |V_IJ| =           0.800112913798
I =      8 J =      5 Re(V_IJ) =           0.000461400056 Im(V_IJ) =          -0.002303277677 |V_IJ| =           0.002349037690
I =      8 J =      6 Re(V_IJ) =           0.243773844756 Im(V_IJ) =          -0.196702592153 |V_IJ| =           0.313237285691
I =      8 J =      7 Re(V_IJ) =          -0.005116917607 Im(V_IJ) =           0.006007776181 |V_IJ| =           0.007891528397
I =      8 J =      8 Re(V_IJ) =           0.154398886717 Im(V_IJ) =          -0.000000000000 |V_IJ| =           0.154398886717
I =      9 J =      0 Re(V_IJ) =           0.000212079233 Im(V_IJ) =           0.000127254381 |V_IJ| =           0.000247328281
I =      9 J =      1 Re(V_IJ) =          -0.324568683290 Im(V_IJ) =          -0.003254188114 |V_IJ| =           0.324584996439
I =      9 J =      2 Re(V_IJ) =           0.006933004729 Im(V_IJ) =          -0.003455580173 |V_IJ| =           0.007746456539
I =      9 J =      3 Re(V_IJ) =          -0.131691556629 Im(V_IJ) =          -0.036263548511 |V_IJ| =           0.136593232036
I =      9 J =      4 Re(V_IJ) =           0.002326957016 Im(V_IJ) =          -0.000321324006 |V_IJ| =           0.002349037690
I =      9 J =      5 Re(V_IJ) =           0.727721109340 Im(V_IJ) =           0.332569784929 |V_IJ| =           0.800112913798
I =      9 J =      6 Re(V_IJ) =          -0.007890798074 Im(V_IJ) =          -0.000107360093 |V_IJ| =           0.007891528397
I =      9 J =      7 Re(V_IJ) =          -0.308574223824 Im(V_IJ) =           0.053847428336 |V_IJ| =           0.313237285691
I =      9 J =      8 Re(V_IJ) =           0.000000000000 Im(V_IJ) =           0.000000000000 |V_IJ| =           0.000000000000
I =      9 J =      9 Re(V_IJ) =           0.154398886717 Im(V_IJ) =          -0.000000000000 |V_IJ| =           0.154398886717
I =     10 J =      0 Re(V_IJ) =           0.050107426932 Im(V_IJ) =          -0.002381283365 |V_IJ| =           0.050163978553
I =     10 J =      1 Re(V_IJ) =          -0.001017835331 Im(V_IJ) =          -0.000878237465 |V_IJ| =           0.001344354791
I =     10 J =      2 Re(V_IJ) =          -0.432289250980 Im(V_IJ) =           0.077732788754 |V_IJ| =           0.439222475472
I =     10 J =      3 Re(V_IJ) =          -0.015329139662 Im(V_IJ) =          -0.007018905791 |V_IJ| =           0.016859642976
I =     10 J =      4 Re(V_IJ) =           0.094895094518 Im(V_IJ) =           0.019152123916 |V_IJ| =           0.096808485238
I =     10 J =      5 Re(V_IJ) =           0.010656674395 Im(V_IJ) =           0.007509905480 |V_IJ| =           0.013037000786
I =     10 J =      6 Re(V_IJ) =           0.607385620691 Im(V_IJ) =          -0.604799789667 |V_IJ| =           0.857146473949
I =     10 J =      7 Re(V_IJ) =           0.022611693681 Im(V_IJ) =           0.013174328947 |V_IJ| =           0.026169670123
I =     10 J =      8 Re(V_IJ) =          -0.080505925622 Im(V_IJ) =          -0.058581696354 |V_IJ| =           0.099564146197
I =     10 J =      9 Re(V_IJ) =           0.115716224400 Im(V_IJ) =          -0.004020744021 |V_IJ| =           0.115786056897
I =     10 J =     10 Re(V_IJ) =          -1.058223564804 Im(V_IJ) =          -0.000000000000 |V_IJ| =           1.058223564804
I =     11 J =      0 Re(V_IJ) =          -0.001343463384 Im(V_IJ) =           0.000048948353 |V_IJ| =           0.001344354791
I =     11 J =      1 Re(V_IJ) =          -0.037614977611 Im(V_IJ) =          -0.033189429093 |V_IJ| =           0.050163978553
I =     11 J =      2 Re(V_IJ) =          -0.014511497110 Im(V_IJ) =          -0.008582774197 |V_IJ| =           0.016859642976
I =     11 J =      3 Re(V_IJ) =           0.182854281845 Im(V_IJ) =           0.399350340642 |V_IJ| =           0.439222475472
I =     11 J =      4 Re(V_IJ) =           0.002622508746 Im(V_IJ) =          -0.012770506543 |V_IJ| =           0.013037000786
I =     11 J =      5 Re(V_IJ) =          -0.056034181470 Im(V_IJ) =           0.078943355142 |V_IJ| =           0.096808485238
I =     11 J =      6 Re(V_IJ) =           0.021248372875 Im(V_IJ) =          -0.015276069014 |V_IJ| =           0.026169670123
I =     11 J =      7 Re(V_IJ) =          -0.662432863476 Im(V_IJ) =          -0.543951081616 |V_IJ| =           0.857146473949
I =     11 J =      8 Re(V_IJ) =          -0.081440384430 Im(V_IJ) =          -0.082303552510 |V_IJ| =           0.115786056897
I =     11 J =      9 Re(V_IJ) =          -0.098763786147 Im(V_IJ) =          -0.012598958444 |V_IJ| =           0.099564146197
I =     11 J =     10 Re(V_IJ) =          -0.000000000000 Im(V_IJ) =          -0.000000000000 |V_IJ| =           0.000000000000
I =     11 J =     11 Re(V_IJ) =          -1.058223564804 Im(V_IJ) =          -0.000000000000 |V_IJ| =           1.058223564804
I =     12 J =      0 Re(V_IJ) =          -0.000314776043 Im(V_IJ) =          -0.000832889779 |V_IJ| =           0.000890387186
I =     12 J =      1 Re(V_IJ) =          -0.028081337062 Im(V_IJ) =          -0.000011017124 |V_IJ| =           0.028081339223
I =     12 J =      2 Re(V_IJ) =          -0.025784449577 Im(V_IJ) =          -0.014241778285 |V_IJ| =           0.029456172336
I =     12 J =      3 Re(V_IJ) =          -0.099327490617 Im(V_IJ) =          -0.084862934466 |V_IJ| =           0.130643285470
I =     12 J =      4 Re(V_IJ) =           0.002435459823 Im(V_IJ) =           0.041487502736 |V_IJ| =           0.041558926211
I =     12 J =      5 Re(V_IJ) =          -0.272290619143 Im(V_IJ) =           0.324564077169 |V_IJ| =           0.423655545770
I =     12 J =      6 Re(V_IJ) =          -0.075654074960 Im(V_IJ) =          -0.065126180816 |V_IJ| =           0.099824638671
I =     12 J =      7 Re(V_IJ) =           0.012195343214 Im(V_IJ) =          -0.009317431088 |V_IJ| =           0.015347342382
I =     12 J =      8 Re(V_IJ) =           0.140465188330 Im(V_IJ) =          -0.083125675867 |V_IJ| =           0.163218709470
I =     12 J =      9 Re(V_IJ) =          -0.528105736735 Im(V_IJ) =          -0.331534105223 |V_IJ| =           0.623546736097
I =     12 J =     10 Re(V_IJ) =          -0.178878230894 Im(V_IJ) =          -0.165189590028 |V_IJ| =           0.243485157949
I =     12 J =     11 Re(V_IJ) =           0.184321334053 Im(V_IJ) =          -0.124571159554 |V_IJ| =           0.222468712361
I =     12 J =     12 Re(V_IJ) =          -2.327525199975 Im(V_IJ) =          -0.000000000000 |V_IJ| =           2.327525199975
I =     13 J =      0 Re(V_IJ) =           0.026687502722 Im(V_IJ) =           0.008737208423 |V_IJ| =           0.028081339223
I =     13 J =      1 Re(V_IJ) =          -0.000558568748 Im(V_IJ) =           0.000693390435 |V_IJ| =           0.000890387186
I =     13 J =      2 Re(V_IJ) =           0.129961094028 Im(V_IJ) =          -0.013333494567 |V_IJ| =           0.130643285470
I =     13 J =      3 Re(V_IJ) =          -0.029308565717 Im(V_IJ) =          -0.002945176454 |V_IJ| =           0.029456172336
I =     13 J =      4 Re(V_IJ) =           0.411480491961 Im(V_IJ) =          -0.100835639520 |V_IJ| =           0.423655545770
I =     13 J =      5 Re(V_IJ) =          -0.036140644205 Im(V_IJ) =          -0.020518240283 |V_IJ| =           0.041558926211
I =     13 J =      6 Re(V_IJ) =          -0.015047660641 Im(V_IJ) =          -0.003018083403 |V_IJ| =           0.015347342382
I =     13 J =      7 Re(V_IJ) =          -0.039385324621 Im(V_IJ) =           0.091726521193 |V_IJ| =           0.099824638671
I =     13 J =      8 Re(V_IJ) =          -0.615244826671 Im(V_IJ) =           0.101411712103 |V_IJ| =           0.623546736097
I =     13 J =      9 Re(V_IJ) =          -0.097369150172 Im(V_IJ) =          -0.130994640027 |V_IJ| =           0.163218709470
I =     13 J =     10 Re(V_IJ) =           0.216321821966 Im(V_IJ) =           0.051934548433 |V_IJ| =           0.222468712361
I =     13 J =     11 Re(V_IJ) =           0.109501524847 Im(V_IJ) =          -0.217472844736 |V_IJ| =           0.243485157949
I =     13 J =     12 Re(V_IJ) =          -0.000000000000 Im(V_IJ) =           0.000000000000 |V_IJ| =           0.000000000000
I =     13 J =     13 Re(V_IJ) =          -2.327525199975 Im(V_IJ) =          -0.000000000000 |V_IJ| =           2.327525199975
I =     14 J =      0 Re(V_IJ) =          -0.002901111405 Im(V_IJ) =           0.002512078684 |V_IJ| =           0.003837575628
I =     14 J =      1 Re(V_IJ) =           0.006493501244 Im(V_IJ) =          -0.003886060351 |V_IJ| =           0.007567497833
I =     14 J =      2 Re(V_IJ) =          -0.046935937894 Im(V_IJ) =           0.011246957459 |V_IJ| =           0.048264648741
I =     14 J =      3 Re(V_IJ) =          -0.004355864900 Im(V_IJ) =           0.041935776126 |V_IJ| =           0.042161390849
I =     14 J =      4 Re(V_IJ) =          -0.008947772608 Im(V_IJ) =           0.064194381959 |V_IJ| =           0.064814977511
I =     14 J =      5 Re(V_IJ) =          -0.124963080149 Im(V_IJ) =          -0.182016927297 |V_IJ| =           0.220784812030
I =     14 J =      6 Re(V_IJ) =          -0.192403269195 Im(V_IJ) =          -0.216245438938 |V_IJ| =           0.289449663773
I =     14 J =      7 Re(V_IJ) =           0.236090356288 Im(V_IJ) =           0.028792209922 |V_IJ| =           0.237839541886
I =     14 J =      8 Re(V_IJ) =          -0.076793198033 Im(V_IJ) =          -0.221641446616 |V_IJ| =           0.234567956299
I =     14 J =      9 Re(V_IJ) =           0.069587887191 Im(V_IJ) =           0.101989152874 |V_IJ| =           0.123467653042
I =     14 J =     10 Re(V_IJ) =          -0.230279881119 Im(V_IJ) =           0.096150549065 |V_IJ| =           0.249547093218
I =     14 J =     11 Re(V_IJ) =           0.170037081579 Im(V_IJ) =          -0.193633698333 |V_IJ| =           0.257694816094
I =     14 J =     12 Re(V_IJ) =           0.072709056902 Im(V_IJ) =          -0.012868203947 |V_IJ| =           0.073838998018
I =     14 J =     13 Re(V_IJ) =          -0.169282824897 Im(V_IJ) =          -0.273777184346 |V_IJ| =           0.321886038022
I =     14 J =     14 Re(V_IJ) =          -3.421232364829 Im(V_IJ) =          -0.000000000000 |V_IJ| =           3.421232364829
I =     15 J =      0 Re(V_IJ) =           0.007551536884 Im(V_IJ) =          -0.000491237353 |V_IJ| =           0.007567497833
[truncated: 4,160,257 more chars]
